# Supplementary material for: Assembly of Schizosaccharomyces cryophilus chromosomes and their comparative genomic analyses revealed principles of genome evolution of the haploid fission yeasts
Source: Sci Rep. 2018 Oct 2;8:14629. doi: 10.1038/s41598-018-32525-9 (PMC6168568; doi:10.1038/s41598-018-32525-9)
Supplement: Supplementary file 4 — Supplementary tables [file 41598_2018_32525_MOESM4_ESM.xlsx]

## Sheet: Title page
Supplementary Tables
Assembly of Schizosaccharomyces cryophilus chromosomes and their comparative genomic analyses revealed principles of genome evolution of the haploid fission yeasts
Lajos Ács-Szabó, László Attila Papp, Zsuzsa Antunovics, Matthias Sipiczki and Ida Miklós
Department of Genetics and Applied Microbiology, Faculty of Science and Technology, University of Debrecen, Hungary
Correspondence: Ida Miklós, Department of Genetics and Applied Microbiology, Faculty of Science and Technology, University of Debrecen, 4032 Debrecen, Egyetem tér 1., Hungary
E-mail: miklos.ida@science.unideb.hu
Tel: +36-52-518-600/62056

## Sheet: Table of contents
Table of contents
Supplementary Table S1. Evolutionarily conserved pericentromeric genes. Although pericentromeric gene orders are conserved among the conserning species, highlighted genes represent dubious or missing orthologues.
Supplementary Table S2. Evolutionarily conserved subtelomeric genes between S. octosporus and S. cryophilus. 4 from 6 subtelomeric regions of S. cryophilus could be identified depending on gene order/content. Highlighted genes represent the putative orthologues.
Supplementary Table S3. Evolutionarily conserved genes in S. pombe-S. octosporus-S. cryophilus genomes. Newly identified putative orthologous genes are marked with yellow.
Supplementary Table S4. Data of YASS alignments extracted from tabular form and their statistical analyses. Here we provided 3 alignment tables depending on 3 different parameters (E=0; E<1.0E-30; indiviual alignment size>1000nt). Size(nt) in the tables refer to the overall sizes of the alignments in nucleotides (nt). Mean(nt) refers to the mean lengths of the alignments in nt. Max(nt) and min(nt…
Supplementary Table S5. Proteins used for the phylogenetic tree construction.

## Sheet: Table S1
Schizosaccharomyces cryophilus					Schizosaccharomyces octosporus					Schizosaccharomyces pombe
Supercontig	Locus	Protein	Location		Chr	Locus	Protein	Location		Chr	Locus	Gene	Protein	Location
Sc2	SPOG_04745.1	ethanolamine-phosphate cytidylyltransferase	1764616-1767119 -		1	SOCG_03146.1	ethanolamine-phosphate cytidylyltransferase	1331653-1333305 +		1	SPAC15E1.05c		ethanolamine-phosphate cytidylyltransferase (predicted)	3724992-3727355 -
Sc2	SPOG_04746.1	retromer complex subunit Vps29	1766234-1767208 +		1	SOCG_03145.1	retromer complex subunit Vps29	1330673-1331843 -		1	SPAC15E1.06	vps29	retromer complex subunit Vps29	3727303-3728410 +
Sc2	SPOG_04747.1	meiotic cohesin complex associated protein Moa1	1767216-1767930 -		1	SOCG_03144.1	meiotic cohesin complex associated protein Moa1	1329994-1330611 +		1	SPAC15E1.07c	moa1	meiotic cohesin complex associated protein Moa1	3728516-3729034 -
Sc2	SPOG_04748.1	NatA N-acetyltransferase complex catalytic subunit Ard1	1768319-1769485 +		1	SOCG_03143.1	NatA N-acetyltransferase complex catalytic subunit Ard1	1328608-1329610 -		1	SPAC15E1.08	naa10	NatA N-acetyltransferase complex catalytic subunit Ard1 (predicted)	3729739-3731015 +
Sc2	SPOG_04749.1	glutaredoxin Grx2	1769537-1770538 +		1	SOCG_03142.1	glutaredoxin Grx2	1327605-1328528 -		1	SPAC15E1.09	grx2	glutaredoxin Grx2	3731077-3732340 +
Sc2	SPOG_04750.1	PI31 proteasome regulator	1770563-1771782 +		1	SOCG_03141.1	PI31 proteasome regulator	1326384-1327500 -		1	SPAC15E1.10		PI31 proteasome regulator related	3732274-3733363 +
Sc2	SPOG_04751.1	GMP synthase	1771664-1773849 -		1	SOCG_03140.1	GMP synthase	1324362-1326452 +		1	SPAP7G5.02c	gua2	GMP synthase [glutamine-hydrolyzing] (predicted)	3733592-3735807 -
Sc2	SPOG_04752.1	conjugation protein	1775218-1779179 +		1	SOCG_03139.1	conjugation protein	1320226-1323595 -		1	SPAP7G5.03	prm1	conjugation protein (predicted)	3736525-3743579 +
Sc2	SPOG_04753.1	aminoadipate-semialdehyde dehydrogenase	1777294-1781919 -		1	SOCG_03138.1	aminoadipate-semialdehyde dehydrogenase	1316545-1321203 +		1	SPAP7G5.04c	lys1	aminoadipate-semialdehyde dehydrogenase	3738482-3743492 -
Sc2	SPOG_04754.1	60S ribosomal protein L10	1782266-1782990 +		1	SOCG_03137.1	60S ribosomal protein L10	1315443-1316265 -		1	SPAP7G5.05	rpl1002	60S ribosomal protein L10	3744043-3744906 +
Sc2	SPOG_04755.1	hypothetical protein	1783520-1785741 +		1	SOCG_03136	hypothetical protein	1311980-1314445 -		1	SPAP7G5.06	per1	amino acid permease, unknown 4	3748767-3751729 +
Sc2	SPOG_05749.1	hsp16-like protein	1791458-1791994 -
	Centromere					Centromere							Centromere
Sc4	SPOG_05759.1	hsp16-like protein	1177304-1177756 -
Sc4	SPOG_05758.1	protein involved in protein folding in the ER	1176028-1176400 -		1	SOCG_05070.1	protein involved in protein folding in the ER	1141183-1142569 -		1	SPAP4C9.02	emc5	protein involved in protein folding in the ER (predicted)	3790912-3791756 +
Sc4	SPOG_02740.1	DNA repair protein Rad50	1171692-1175972 +		1	SOCG_03135.1	DNA repair protein Rad50	1137455-1141796 +		1	SPAC1556.01c	rad50	DNA repair protein Rad50	3791753-3796023 -
Sc4	SPOG_02739.1	succinate dehydrogenase Sdh1	1169292-1171579 +		1	SOCG_03134.1	succinate dehydrogenase Sdh1	1134991-1137396 +		1	SPAC1556.02c	sdh1	succinate dehydrogenase Sdh1	3796182-3798526 -
Sc4	SPOG_02738.1	serine/threonine protein phosphatase Azr1	1165761-1169003 -		1	SOCG_03133.1	serine/threonine protein phosphatase Azr1	1132408-1134421 -		1	SPAC1556.03	azr1	serine/threonine protein phosphatase Azr1	3799045-3801693 +
Sc4	SPOG_02737.1	cytidine deaminase Ccd1	1166680-1167710 +		1	SOCG_03132.1	cytidine deaminase Ccd1	1132264-1134293 +		1	SPAC1556.04c	cdd1	cytidine deaminase Ccd1	3799092-3801110 -
Sc4	SPOG_02736.1	CGR1 family protein	1165998-1166528 +		1	SOCG_03131.1	CGR1 family protein	1131665-1132230 +		1	SPAC1556.05c	cgr1	CGR1 family	3801220-3804334 -
Sc4	SPOG_02735.1	hypothetical protein	1162903-1165432 -		1	SOCG_03130.1	hypothetical protein	1128581-1131725 -		1	SPAC1556.06.1	meu1	sequence orphan	3802551-3804954 +
Sc4	SPOG_02734.1	phosphomannomutase Pmm1	1160782-1162200 -		1	SOCG_03129.1	phosphomannomutase Pmm1	1126436-1127892 -		1	SPAC1556.07	pmm1	phosphomannomutase Pmm1	3805812-3807270 +
Sc4	SPOG_02733.1	protein kinase activator	1159163-1160910 +		1	SOCG_03128.1	protein kinase activator	1124903-1127641 +		1	SPAC1556.08c	cbs2	protein kinase activator (predicted)	3807132-3808739 -
Sc4	SPOG_02732.1	translationally controlled tumor protein	1158166-1158879 +		1	SOCG_03127.1	translationally controlled tumor protein	1123865-1124690 +		1	SPAC1F12.02c		translationally controlled tumor protein homolog	3809341-3810099 -
Sc9	SPOG_04465.1	membrane protein Mgr2	27262-27951 +		2	SOCG_00013.1	membrane protein Mgr2	1324748-1325684 +		2	SPBC27.06c	mgr2	mitochondrial membrane protein	1569986-1571182
Sc9	SPOG_04466.1	sulfate adenylyltransferase	24853-27192 +		2	SOCG_00012.1	sulfate adenylyltransferase	1322867-1324793 +		2	SPBC27.08c	sua1	sulfate adenylyltransferase	1571351-1573100
Sc9	SPOG_04467.1	mRNA export protein Mep33	22531-24428 -		2	SOCG_00011.1	mRNA export protein Mep33	1320526-1322095 -		2	SPBC28F2.02	mep33	mRNA export protein	1574309-1575757
Sc9	SPOG_04468.1	cyclophilin family peptidyl-prolyl cis-trans isomerase Cyp2	21629-22410 -		2	SOCG_00010.1	cyclophilin family peptidyl-prolyl cis-trans isomerase Cyp2	1319359-1320118 -		2	SPBC28F2.03	ppi1	cyclophilin family peptidyl-prolyl cis-trans isomerase Cyp2	1576159-1577021
Sc9	SPOG_04469.1	splicing factor Cwf7	20754-22400 +		2	SOCG_00009.1	splicing factor Cwf7	1318511-1319491 +		2	SPBC28F2.04c	cwf7	splicing factor	1577407-1578049
Sc9	SPOG_04470.1	xylose and arabinose reductase	19866-20733 +		2	SOCG_00008.1	xylose and arabinose reductase	1317590-1318414 +		2	SPBC28F2.05c		xylose and arabinose reductase	1578052-1579102
Sc9	SPOG_04471.1	Mdm10/Mdm12/Mmm1 complex subunit Mdm12	18598-19790 +		2	SOCG_00007.1	Mdm10/Mdm12/Mmm1 complex subunit Mdm12	1316465-1317511 +		2	SPBC28F2.06c	mdm12	Mdm10/Mdm12/Mmm1 complex subunit	1579042-1580296
Sc9	SPOG_04472.1	swi five-dependent recombination repair protein Sfr1	17145-18460 -		2	SOCG_00006.1	swi five-dependent recombination repair protein Sfr1	1315124-1316005 -		2	SPBC28F2.07	sfr1	Swi five-dependent recombination repair protein	1580286-1581880
Sc9	SPOG_04473.1	HRD ubiquitin ligase complex subunit	14854-17010 +		2	SOCG_00005.1	HRD ubiquitin ligase complex subunit	1312575-1314988 +		2	SPBC28F2.08c		HRD ubiquitin ligase complex subunit	1581815-1584320
Sc9	SPOG_04474.1	transcription factor TFIIA complex large subunit	12928-14383 -		2	SOCG_00004.1	transcription factor TFIIA complex large subunit	1310609-1312154 -		2	SPBC28F2.09	toa1	transcription factor TFIIA complex large subunit	1585178-1586688
Sc9	SPOG_04475.1	SAGA complex subunit Ngg1	11075-13001 +		2	SOCG_00003.1	SAGA complex subunit Ngg1	1308874-1310727 +		2	SPBC28F2.10c	ngg1	SAGA complex subunit	1586592-1588443
Sc9	SPOG_04476.1	HMG box protein	9085-10541 -		2	SOCG_00002.1	HMG box protein	1307188-1308228 -		2	SPBC28F2.11		HMG box protein	1589259-1590907
Sc9	SPOG_04477.1	RNA polymerase II large subunit Rpb1	3556-8892 -		2	SOCG_00001.1	RNA polymerase II large subunit Rpb1	1301090-1306643 -		2	SPBC28F2.12	rpb1	RNA polymerase II large subunit	1591120-1596744
	Centromere					Centromere							Centromere
Sc3	SPOG_05016	hypothetical protein	1383647-1384092 +
Sc3	SPOG_04875.1	MBF complex negative regulatory component Yox1	1379287-1380310 -		2	SOCG_04925.1	MBF complex negative regulatory component Yox1	1160451-1161217 -		2	SPBC21B10.13c	yox1	MBF complex negative regulatory component	1648153-1650147
Sc3	SPOG_04874.1	meiotic recombination protein Rec6	1378914-1379543 +		2	SOCG_04924.1	meiotic recombination protein Rec6	1159790-1160425 +		2	SPBC21B10.12	rec6	meiotic recombination protein	1649038-1649671
Sc3	SPOG_04872.1	dolichol-phosphate mannosyltransferase subunit 2	1378116-1378378 +		2	SOCG_04923.1	dolichol-phosphate mannosyltransferase subunit 2	1158988-1159251 +		2	SPBC21B10.11	dpm2	dolichol-phosphate mannosyltransferase subunit 2	1650289-1650550
Sc3	SPOG_04871.1	40S ribosomal protein S4	1375248-1377883 +		2	SOCG_04922.1	40S ribosomal protein S4	1157802-1158682 +		2	SPBC21B10.10	rps402	40S ribosomal protein S4	1650825-1651961
Sc3	SPOG_04868.1	acetyl-CoA transporter	1371892-1373892 +		2	SOCG_04920.1	acetyl-CoA transporter	1154759-1156686 +		2	SPBC21B10.09		acetyl-CoA transporter	1651920-1654486
Sc3	SPOG_04869.1	hypothetical protein	1373675-1374365 -		2	SOCG_04921.1	hypothetical protein	1156665-1157193 -		2	SPBC21B10.14		hypothetical protein	1651978-1652538
Sc3	SPOG_04867.1	hypothetical protein	1370304-1371502 -		2	SOCG_04919.1	hypothetical protein	1153313-1154269 -		2	SPBC21B10.08c		sequence orphan	1655565-1656996
Sc3	SPOG_04866.1	glycosyl hydrolase family 16	1368393-1370425 +		2	SOCG_04918.1	glycosyl hydrolase family 16	1151295-1153395 +		2	SPBC21B10.07		glycosyl hydrolase family 16	1657057-1659080
Sc3	SPOG_04865.1	myosin binding vezatin family protein	1365620-1368124 -		2	SOCG_04917.1	myosin binding vezatin family protein	1148593-1150787 -		2	SPBC21B10.06c	inp2	myosin binding vezatin family protein involved in peroxisome inheritance	1660692-1662740
Sc3	SPOG_04864.1	WD repeat protein Pop3	1364305-1365562 -		2	SOCG_04916.1	WD repeat protein Pop3	1147202-1148590 -		2	SPBC21B10.05c	pop3	WD repeat protein	1662891-1664360
Sc7	SPOG_05431.1	DNA-directed RNA polymerase complex I subunit Rpa12	20961-22207 -		3	SOCG_04045.1	DNA-directed RNA polymerase complex I subunit Rpa12	1130388-1132021		3	SPCC1259.03	rpa12	DNA-directed RNA polymerase complex I subunit Rpa12	1039803-1040737
Sc7	SPOG_03205.1	Ino80 complex subunit Iec3	19258-20548 -		3	SOCG_04044.1	Ino80 complex subunit Iec3	1132656-1133270		3	SPCC1259.04	lec3	Ino80 complex subunit Iec3	1041344-1042150
Sc7	SPOG_03204.1	cytochrome c oxidase subunit VIIa	18700-19367 +		3	SOCG_04043.1	cytochrome c oxidase subunit VIIa	1133593-1134376		3	SPCC1259.05c	cox9	cytochrome c oxidase subunit VIIa	1042384-1043131
Sc7	SPOG_03203.1	transcription factor TFIID complex subunit 8	16907-19070 -		3	SOCG_04042.1	transcription factor TFIID complex subunit 8	1135129-1135846		3	SPCC1259.06	taf8	transcription factor TFIID complex subunit 8 (predicted)	1043607-1044997
Sc7	SPOG_03202.1	hypothetical protein	15589-17965 +		3	SOCG_05956.1	hypothetical protein	1135409-1136426		3	SPCC1259.16		hypothetical protein	1043624-1045331
Sc7	SPOG_03201.1	transcriptional regulatory protein Rxt3	15201-16666 -		3	SOCG_04041.1	transcriptional regulatory protein Rxt3	1136550-1137777		3	SPCC1259.07	rxt3	transcriptional regulatory protein Rxt3	1045458-1047457
Sc7	SPOG_03200.1	fungal protein	12728-14938 -		3	SOCG_04040.1	fungal protein	1138201-1140349		3	SPCC1259.08		conserved fungal protein	1047664-1050064
Sc7	SPOG_03199.1	pyruvate dehydrogenase X component	10715-12864 +		3	SOCG_04039.1	pyruvate dehydrogenase X component	1140278-1142350		3	SPCC1259.09c	pdx1	pyruvate dehydrogenase protein x component	1049947-1051870
Sc7	SPOG_03198.1	hypothetical protein	8663-10530 -		3	SOCG_04038.1	hypothetical protein	1142610-1144177		3	SPCC1259.10	pgp1	mitochondrial metallopeptidase involved in genome maintenance Pgp1	1051858-1053763
Sc7	SPOG_03197.1	GTPase activating protein Gyp2	6490-10264 +		3	SOCG_04037.1	GTPase activating protein Gyp2	1144180-1146636		3	SPCC1259.11c	gyp2	GTPase activating protein Gyp2 (predicted)	1053669-1056194
Sc7	SPOG_03196.1	ran GTPase binding protein	4589-6398 +		3	SOCG_04036.1	ran GTPase binding protein	1146594-1148600		3	SPCC1259.12c		Ran GTPase binding protein (predicted)	1056338-1058386
Sc7	SPOG_03195.1	ubiquitin conjugating enzyme E2-C	3234-4426 +		3	SOCG_04035.1	ubiquitin conjugating enzyme E2-C	1148553-1149811		3	SPCC1259.15c	ubc11	ubiquitin conjugating enzyme E2-C, Ubc11	1058486-1059833
Sc7	SPOG_03194.1	CAMK/CAMKL/CHK1 protein kinase Chk1	1172-3213 -		3	SOCG_04034.1	CAMK/CAMKL/CHK1 protein kinase Chk1	1149646-1151868		3	SPCC1259.13	chk1	Chk1 protein kinase	1059799-1064443
										3	SPCC1259.14c	meu27	S. pombe specific UPF0300 family protein 5	1061503-1064195
	Centromere					Centromere							Centromere
Sc5	SPOG_00886.1	phosphopantothenate-cysteine ligase	8635-9977 -		3	SOCG_01147.1	phosphopantothenate-cysteine ligase	1326702-1328081 -		3	SPCC4B3.18		phosphopantothenate-cysteine ligase	1142616-1144737 -
Sc5	SPOG_00885.1	hypothetical protein	9848-10577 +		3	SOCG_01148.1	hypothetical protein	1328022-1328780 +		3	SPCC4B3.20	cmc2	hypothetical protein	1144307-1147098 +
Sc5	SPOG_00884.1	ubiquinol cytochrome-c reductase assembly protein Cbp3	10523-11702 -		3	SOCG_01149.1	ubiquinol cytochrome-c reductase assembly protein Cbp3	1328689-1329814 -		3	SPCC4B3.17	cbp3	ubiquinol cytochrome-c reductase assembly protein Cbp3	1144953-1146067 -
Sc5	SPOG_00883.1	TIP41-like type 2a phosphatase regulator Tip41	11647-12962 -		3	SOCG_01150.1	TIP41-like type 2a phosphatase regulator Tip41	1329852-1331090 -		3	SPCC4B3.16	tip41	TIP41-like type 2a phosphatase regulator Tip41	1146215-1147238 -
Sc5	SPOG_00882.1	medial ring protein Mid1	12984-16042 -		3	SOCG_01151.1	medial ring protein Mid1	1331092-1334173 -		3	SPCC4B3.15	mid1	medial ring protein Mid1	1147340-1150536 -
Sc5	SPOG_00881.1	complexed with Cdc5 protein Cwf20	16357-17226 -		3	SOCG_01152.1	complexed with Cdc5 protein Cwf20	1334489-1335358 -		3	SPCC4B3.14	cwf20	complexed with Cdc5 protein Cwf20	1150769-1151773 -
Sc5	SPOG_00880.1	MatE family transporter	17528-19171 -		3	SOCG_01153.1	MatE family transporter	1335654-1337294 -		3	SPCC4B3.13		MatE family transporter	1151957-1153965 -
Sc5	SPOG_00879.1	histone lysine methyltransferase Set9	19318-21794 -		3	SOCG_01154.1	histone lysine methyltransferase Set9	1337615-1338928 -		3	SPCC4B3.12	set9	histone lysine methyltransferase Set9	1153914-1156553 -
Sc5	SPOG_00878.1	eukaryotic protein	21420-21788 +		3	SOCG_01155.1	eukaryotic protein	1339572-1339934 +		3	SPCC4B3.11c		conserved eukaryotic protein	1156206-1156556 +
Sc5	SPOG_00877.1	inositol 1,3,4,5,6-pentakisphosphate kinase	22042-24523 +		3	SOCG_01156.1	inositol 1,3,4,5,6-pentakisphosphate kinase	1340242-1342828 +		3	SPCC4B3.10c	ipk1	inositol 1,3,4,5,6-pentakisphosphate (IP5) kinase	1158148-1160126 +
Sc5	SPOG_00876.1	ribosomal protein subunit L12	24627-26021 +		3	SOCG_01157.1	ribosomal protein subunit L12	1342762-1344180 +		3	SPCC4B3.09c		mitochondrial ribosomal protein subunit L12	1160439-1162316 +
Sc5	SPOG_00875.1	domain kinase I gamma subunit	25422-26405 -		3	SOCG_01158.1	domain kinase I gamma subunit	1343696-1344644 -		3	SPCC4B3.08	lsg1	C-terminal domain kinase I (CTDK-I) gamma subunit (predicted)	1161241-1162302 -
Sc5	SPOG_00874.1	nuclear pore complex associated protein	26401-28053 -		3	SOCG_01159.1	nuclear pore complex associated protein	1344580-1346186 -		3	SPCC4B3.07	nro1	nuclear pore complex associated protein	1162472-1164171 -

## Sheet: Table S2
Schizosaccharomyces octosporus							Schizosaccharomyces cryophilus
Locus	Protein	START	STOP	STRAND	Chromosome		Locus	Protein	START	STOP	STRAND	Supercontig
left
SOCG_02621	versicolorin reductase	2343	3374	+	1		SPOG_02215	3-ketoacyl-acyl carrier protein reductase	613	1593	-	4
SOCG_02622	hypothetical protein	3938	4096	-	1		SPOG_02217	hypothetical protein	3057	7648	-	4
SOCG_02623	iron/ascorbate oxidoreductase	4800	6143	-	1		SPOG_02216	hypothetical protein	3748	4869	+	4
SOCG_02624	short-chain type dehydrogenase/reductase	7610	8710	+	1		SPOG_02218	glutathione S-transferase Gst2	8656	9348	-	4
SOCG_02625	2-dehydropantoate 2-reductase	8687	10546	+	1		SPOG_02219	UbiE family methyltransferase	10986	12089	+	4
SOCG_02626	UbiE family methyltransferase	10301	11921	-	1		SPOG_02220	hypothetical protein	12284	12594	-	4
SOCG_02627	versicolorin reductase	12528	14291	+	1		SPOG_02221	ketopantoate reductase PanE/ApbA	13252	14543	-	4
SOCG_02628	hypothetical protein	14280	16624	+	1		SPOG_02222	malic enzyme	15611	17418	+	4
SOCG_02629	transcription factor	17333	19027	-	1		SPOG_02223	hypothetical protein	19911	21463	+	4
SOCG_02630	hypothetical protein	19463	21946	+	1		SPOG_02224	transcription factor	22443	24422	-	4
SOCG_02631	alpha-glucosidase	22637	25594	-	1		SPOG_02225	hypothetical protein	25544	28377	+	4
SOCG_02632	hypothetical protein	26342	26509	+	1		SPOG_02226	alpha-glucosidase	30206	34001	-	4
SOCG_02633	proline specific permease	27871	29517	+	1		SPOG_02227	proline specific permease	35931	39722	+	4
SOCG_02634	fungal protein	30008	31111	-	1		SPOG_02228	fungal protein	38102	38744	-	4
SOCG_02635	fungal protein	31290	31529	-	1		SPOG_02229	fungal protein	39444	39938	-	4
SOCG_02636	aldehyde dehydrogenase	32021	33509	-	1		SPOG_02230	aldehyde dehydrogenase	40895	42385	-	4
SOCG_02637	NADPH dehydrogenase	34795	36005	-	1		SPOG_02231	hypothetical protein	42798	45009	-	4
SOCG_02638	galactose-1-phosphate uridylyltransferase Gal7	36408	37510	-	1		SPOG_02232	galactose-1-phosphate uridylyltransferase Gal7	45081	46938	-	4
SOCG_06155	galactose-1-phosphate uridylyltransferase	37827	38324	-	1		SPOG_02233	nucleotide-sugar 4,6-dehydratase	46293	48686	+	4
SOCG_02639	nucleotide-sugar 4,6-dehydratase	38928	40025	+	1		SPOG_02234	UDP-glucose 4-epimerase/aldose 1-epimerase	47485	50732	-	4
SOCG_02640	UDP-glucose 4-epimerase/aldose 1-epimerase	40241	42304	-	1		SPOG_02235	galactokinase Gal1	50893	53959	+	4
SOCG_02641	galactokinase Gal1	42603	45120	+	1		SPOG_02236	zinc finger protein	53138	55825	-	4
SOCG_02642	zinc finger protein	45019	47205	-	1		SPOG_02237	MFS transporter	56565	58472	+	4
SOCG_02643	cycloheximide resistance protein	47587	50130	+	1		SPOG_02238	transporter mfs1	59165	61483	-	4
SOCG_02644	caffeine resistance protein	50057	52123	-	1		SPOG_02239	hypothetical protein	62764	63303	-	4
SOCG_02645	hypothetical protein	52830	53567	-	1		SPOG_02240	WW domain binding protein-2	64992	67067	+	4
SOCG_02646	WW domain binding protein-2	54843	56702	+	1		SPOG_02241	F-box protein Pof13	67105	69193	+	4
SOCG_02647	F-box protein Pof13	56655	58915	+	1		SPOG_02242	TTK protein kinase Mph1	69366	71865	+	4
SOCG_02648	TTK protein kinase Mph1	58886	61485	+	1		SPOG_02243	sulfiredoxin	71774	73745	-	4
SOCG_02649	sulfiredoxin	61490	62394	-	1		SPOG_02244	DUF1776 family protein	73654	75497	+	4
right
SOCG_04612	parasitic phase-specific protein PSP-1	4523464	4526197	-	1
SOCG_04613	nitrilase	4524880	4528004	+	1
SOCG_04614	cytosine deaminase	4528248	4529339	-	1
SOCG_04615	membrane transporter	4529273	4532144	-	1
SOCG_04616	serine O-acetyltransferase activity	4532302	4533160	+	1
SOCG_04617	iron/ascorbate oxidoreductase family protein	4533917	4534993	+	1
SOCG_04618	protein-L-isoaspartate O-methyltransferase Pcm2	4536110	4538219	-	1
SOCG_04619	SNO4	4538253	4539409	-	1
SOCG_04620	meiotically up-regulated 180 protein	4539348	4542221	-	1
SOCG_04621	hypothetical protein	4541844	4542405	+	1
SOCG_04622	cation binding protein	4542702	4543606	+	1
SOCG_04623	hexose transporter Ght4	4543832	4546316	-	1
SOCG_04624	pantothenate transporter liz1	4547591	4549864	-	1
SOCG_04625	ferric reductase transmembrane component	4551567	4553275	+	1
SOCG_04626	hypothetical protein	4554358	4555679	+	1
SOCG_04627	membrane transporter	4556550	4558031	-	1
SOCG_04628	hypothetical protein	4558891	4560264	+	1
SOCG_04629	phosphoglycerate mutase family protein	4562191	4563138	+	1
SOCG_04630	enolase	4563336	4564999	+	1
SOCG_04631	hypothetical protein	4565161	4566050	-	1
SOCG_04632	iron/ascorbate oxidoreductase	4566527	4568313	-	1
SOCG_04633	hypothetical protein	4571614	4572043	+	1
SOCG_04634	But2 family protein	4575365	4576333	+	1
SOCG_04635	spermidine family transporter	4577418	4579175	+	1
SOCG_04636	hypothetical protein	4580557	4581499	-	1
SOCG_04637	hypothetical protein	4582304	4583026	-	1
SOCG_04638	hypothetical protein	4585546	4586559	-	1
SOCG_01145	hypothetical protein	4593738	4594210	+	1
SOCG_01146	RecQ type DNA helicase	4595240	4600327	+	1
SOCG_16235	hypothetical protein	4609832	4615968	+	1
left
SOCG_03651	ATP-dependent DNA helicase recQ	6510	12821	-	2		SPOG_04999	hypothetical protein	903673	903971	+	7
SOCG_03652	cation binding protein	27475	28145	-	2		SPOG_05000	3-ketoacyl-acyl carrier protein reductase	899896	900868	+	7
SOCG_03653	versicolorin reductase	29996	31019	+	2		SPOG_03587	3-ketoacyl-acyl carrier protein reductase	897005	898049	+	7
SOCG_03654	versicolorin reductase	34196	35081	+	2		SPOG_03586	3-ketoacyl-acyl carrier protein reductase	894979	896356	-	7
SOCG_03655	nitric oxide dioxygenase	35759	38197	+	2		SPOG_03585	hypothetical protein	891088	892095	+	7
SOCG_03656	transcription factor	38679	43180	+	2		SPOG_03584	nitric oxide dioxygenase	887920	889203	-	7
SOCG_03657	ATPase inhibitor	42287	42963	-	2		SPOG_03583	transcription factor	881174	885470	-	7
SOCG_03658	hypothetical protein	43683	46802	+	2		SPOG_03582	ATPase inhibitor	881172	881791	+	7
SOCG_03659	proline dehydrogenase	45010	48702	-	2		SPOG_03581	hypothetical protein	879712	879972	+	7
SOCG_03660	hypothetical protein	47186	49252	+	2		SPOG_03580	hypothetical protein	878202	879353	-	7
SOCG_03661	fungal protein	49874	50698	+	2		SPOG_03579	proline dehydrogenase	875438	878371	+	7
SOCG_03662	THADA	50748	55712	-	2		SPOG_03578	hypothetical protein	873453	873997	-	7
SOCG_03663	ATP-dependent RNA helicase Dbp9	55643	57799	+	2		SPOG_05486	hypothetical protein	873349	875071	+	7
SOCG_03664	ubiquitin carboxy terminal hydrolase Ubp12	57980	61680	+	2		SPOG_03577	fungal protein	872117	872851	-	7
SOCG_03665	prephenate dehydrogenase Tyr1	61895	63695	+	2		SPOG_03576	THADA protein	866997	872057	+	7
SOCG_03666	armadillo repeat containing protein	63770	65327	-	2		SPOG_03575	ATP-dependent RNA helicase Dbp9	864924	867068	-	7
SOCG_03667	transcription factor TFIID complex subunit Taf13	65601	66464	+	2		SPOG_03574	ubiquitin carboxy terminal hydrolase Ubp12	861266	864611	-	7
SOCG_03668	HAL protein kinase	66529	71936	-	2		SPOG_03573	prephenate dehydrogenase Tyr1	859390	861079	-	7
SOCG_03669	nuclear export factor	71199	74779	+	2		SPOG_03572	armadillo repeat-containing protein	857501	859490	+	7
SOCG_03670	thymidylate kinase Tmp1	73739	74477	-	2		SPOG_03571	transcription factor TFIID complex subunit Taf13	856431	857907	-	7
SOCG_03671	methyltransferase	74981	76037	-	2		SPOG_03570	HAL protein kinase	852434	856488	+	7
SOCG_03672	fungal protein	76845	77861	-	2		SPOG_03569	nuclear export factor	847870	852227	-	7
SOCG_03673	hypothetical protein	76862	79534	+	2		SPOG_03568	thymidylate kinase Tmp1	847668	848859	+	7
SOCG_03674	F-box protein Pof7	79264	81110	-	2		SPOG_03567	methyltransferase	846404	847682	+	7
SOCG_03675	U3 associated protein Utp25	81050	83424	-	2		SPOG_03566	fungal protein	843694	845091	+	7
SOCG_03676	cholinephosphate cytidylyltransferase	83425	85304	-	2		SPOG_03565	hypothetical protein	842890	844280	-	7
SOCG_03677	acetyl-CoA ligase	85471	87297	-	2		SPOG_03564	F-box protein Pof7	841301	842689	+	7
SOCG_03678	hypothetical protein	89246	90563	+	2		SPOG_03563	U3 associated protein Utp25	838397	840753	+	7
SOCG_03679	hypothetical protein	90506	92705	+	2		SPOG_03562	cholinephosphate cytidylyltransferase	836469	838331	+	7
SOCG_03680	MKI67 FHA domain-interacting nucleolar phosphoprotein	92724	93679	-	2		SPOG_03561	acetyl-CoA ligase	834424	836520	+	7
right
SOCG_01116	acetyl esterase	3792841	3793821	+	2		SPOG_00912	transcription factor	79673	82422	+	6
SOCG_01117	fructose-1,6-bisphosphatase Fbp1	3794285	3795736	-	2		SPOG_00911	splicing factor Spf38	77192	78675	-	6
SOCG_01118	enhancer-RNA-mediated silencing	3795670	3798027	-	2		SPOG_00910	U1 snRNP-associated protein Usp109	75958	77096	-	6
SOCG_01119	hypothetical protein	3798064	3798660	-	2		SPOG_00909	fungal specific transcription factor domain-containing protein	72021	75605	+	6
SOCG_01120	hypothetical protein	3798699	3801236	-	2		SPOG_00908	hypothetical protein	67454	70744	-	6
SOCG_01121	alpha-1,2-galactosyltransferase Gmh1	3802336	3803790	+	2		SPOG_00907	hypothetical protein	65835	67264	-	6
SOCG_01122	pyruvate decarboxylase	3804266	3806201	-	2		SPOG_00906	alpha/beta hydrolase fold-containing protein	64389	65489	-	6
SOCG_01123	glutathione transporter Pgt1	3808105	3811434	+	2		SPOG_00905	fructose-1,6-bisphosphatase Fbp1	62638	64078	+	6
SOCG_01124	alpha-ketoglutarate-dependent sulfonate dioxygenase	3811772	3813233	+	2		SPOG_00904	hypothetical protein	61169	61984	+	6
SOCG_01125	spermidine family transporter	3813875	3815805	+	2		SPOG_00903	hypothetical protein	60421	60671	+	6
SOCG_01126	agmatinase 2	3815810	3817936	+	2		SPOG_00902	enhancer-RNA-mediated silencing	57376	58835	+	6
SOCG_01127	fungal protein	3817664	3818893	-	2		SPOG_00901	outer membrane protein	54241	56996	+	6
SOCG_01128	allantoate permease	3819408	3822286	+	2		SPOG_00900	alpha-1,2-galactosyltransferase Gmh1	52536	53927	+	6
SOCG_01129	hypothetical protein	3822220	3823945	+	2		SPOG_00899	pyruvate decarboxylase	49656	51629	+	6
SOCG_01130	galactose-1-phosphate uridylyltransferase Gal7	3824362	3825804	+	2		SPOG_00898	glutathione transporter Pgt1	44749	47322	-	6
SOCG_01131	NADPH dehydrogenase	3825974	3827184	+	2		SPOG_00897	TfdA family Taurine catabolism dioxygenase TauD	42083	43711	-	6
SOCG_06265	hypothetical protein	3829667	3830324	-	2		SPOG_00896	spermidine family transporter	39567	41194	-	6
SOCG_01132	NADPH dehydrogenase	3831750	3833459	-	2		SPOG_00895	agmatinase 2	36604	38182	-	6
SOCG_01133	gastricsin	3833862	3836397	+	2		SPOG_00894	fungal protein	35246	36272	+	6
SOCG_01134	hypothetical protein	3836340	3837177	+	2		SPOG_00893	major facilitator superfamily transporter	32673	35256	-	6
SOCG_01135	glycerophosphodiester transporter	3838657	3840960	-	2		SPOG_00892	hypothetical protein	30979	32072	-	6
SOCG_01136	hypothetical protein	3844714	3845963	-	2		SPOG_05764	hypothetical protein	26105	28939	-	6
SOCG_01137	hypothetical protein	3846452	3847786	+	2		SPOG_00891	hypothetical protein	24512	25593	-	6
SOCG_01138	hypothetical protein	3851509	3852332	+	2		SPOG_05763	hypothetical protein	21546	22440	+	6
SOCG_01139	NADPH dehydrogenase	3852819	3854029	+	2		SPOG_00890	hypothetical protein	19352	20604	+	6
SOCG_01140	NADPH-hemoprotein reductase	3854845	3855379	-	2		SPOG_00889	glutathione S-transferase Gst1	14043	15291	-	6
SOCG_01141	hypothetical protein	3856010	3857929	-	2		SPOG_00888	hypothetical protein	10557	12009	-	6
SOCG_01142	hypothetical protein	3858465	3859668	+	2		SPOG_00887	glycerophosphodiester transporter	7638	9561	+	6
SOCG_16324	hypothetical protein	3860593	3861382	+	2		SPOG_05174	hypothetical protein	4506	7593	+	6
SOCG_16325	hypothetical protein	3861678	3863379	+	2		SPOG_05762	hypothetical protein	566	1698	-	6
left
SOCG_06266	hypothetical protein	8199	14524	-	3		SPOG_00001	3-ketoacyl-acyl carrier protein reductase	1484	2816	+	3
SOCG_04791	versicolorin reductase	48373	49699	+	3		SPOG_05058	hypothetical protein	5314	9634	-	3
SOCG_04789	hypothetical protein	55077	58387	-	3		SPOG_05059	hypothetical protein	6864	8530	+	3
SOCG_04788	hypothetical protein	61205	62204	+	3		SPOG_00002	3-ketoacyl-acyl carrier protein reductase	15519	16496	-	3
SOCG_04787	D-tagatose 3-epimerase	62852	64119	+	3		SPOG_00003	3-ketoacyl-acyl carrier protein reductase	17119	17904	-	3
SOCG_04786	hypothetical protein	64493	64777	-	3		SPOG_00004	xylose isomerase domain-containing protein TIM barrel	18687	20349	+	3
SOCG_04785	catalase	65174	67013	-	3		SPOG_00005	conidiation protein 6	20553	20819	-	3
SOCG_04784	hypothetical protein	67377	68303	-	3		SPOG_00006	catalase	21298	22920	-	3
SOCG_04783	exosome subunit Rrp45	68685	70504	+	3		SPOG_00007	hypothetical protein	23529	24611	-	3
SOCG_04782	RNA-binding protein that suppresses calcineurin deletion Rnc1	69954	72282	-	3		SPOG_00008	exosome subunit Rrp45	24828	26178	+	3
SOCG_04781	membrane transporter	73663	76237	-	3		SPOG_00009	RNA-binding protein	26163	28445	-	3
SOCG_04780	alpha-amylase	76311	78192	-	3		SPOG_00010	membrane transporter	30165	32981	-	3
SOCG_04779	endoplasmic reticulum membrane protein	79469	82974	+	3		SPOG_00011	alpha-amylase	33203	35237	-	3
SOCG_04778	catalase	81176	82902	-	3		SPOG_00012	hypothetical protein	35303	35557	-	3
SOCG_04777	membrane transporter	83776	85771	+	3		SPOG_00013	endoplasmic reticulum membrane protein	36741	40739	+	3
SOCG_04776	hypothetical protein	85779	91009	-	3		SPOG_00014	catalase	38494	40229	-	3
SOCG_04775	thioredoxin peroxidase	87968	88759	+	3		SPOG_00015	membrane transporter	41049	43186	+	3
SOCG_05835	hypothetical protein	89056	90046	+	3		SPOG_00016	hypothetical protein	43186	48265	-	3
SOCG_04774	orotidine 5'-phosphate decarboxylase Ura4	89980	91561	+	3		SPOG_00017	thioredoxin peroxidase	45339	46124	+	3
SOCG_04773	hypothetical protein	90943	92460	-	3		SPOG_00018	hypothetical protein	46458	47302	+	3
SOCG_04772	alpha-1,2-mannosyltransferase Alg11	92823	94440	-	3		SPOG_00019	orotidine 5'-phosphate decarboxylase Ura4	47307	49064	+	3
SOCG_04771	60S ribosomal protein L9	94903	95629	-	3		SPOG_00020	hypothetical protein	48306	49154	-	3
SOCG_04768	fungal protein	95563	99637	-	3		SPOG_00021	alpha-1,2-mannosyltransferase Alg11	49617	52031	-	3
SOCG_04770	60S ribosomal protein L35	95646	96326	+	3		SPOG_00022	60S ribosomal protein L9	52355	52986	-	3
SOCG_04769	UCS-domain-containing protein Rng3	96464	98970	+	3		SPOG_00023	60S ribosomal protein L35	53047	53814	+	3
SOCG_04767	snoRNA biogenesis protein	100189	101621	+	3		SPOG_00024	UCS-domain-containing protein Rng3	53919	57074	+	3
SOCG_04766	CDK regulator	102080	103038	+	3		SPOG_00025	fungal protein	55276	57021	-	3
SOCG_04765	tRNA-splicing endonuclease subunit Sen54	103326	105407	+	3		SPOG_00026	snoRNA biogenesis protein	57860	58933	+	3
SOCG_04764	ubiquinol-cytochrome-c reductase complex core protein Qcr2	105510	107245	+	3		SPOG_00027	CDK regulator	59067	61304	+	3
SOCG_04763	Rik1-associated factor Raf1	107175	109469	-	3		SPOG_00028	tRNA-splicing endonuclease subunit Sen54	61379	63432	+	3
right
SOCG_01899	hypothetical protein	3023518	3025887	-	3
SOCG_01900	NADPH-dependent FMN reductase	3026636	3027250	+	3
SOCG_01901	CRCB domain-containing protein	3027781	3028677	-	3
SOCG_06153	hypothetical protein	3028993	3031736	+	3
SOCG_01903	elongation factor 1-gamma	3031998	3033332	+	3
SOCG_01904	aromatic amino acid aminotransferase	3033880	3035355	+	3
SOCG_01905	alpha-ketoglutarate-dependent sulfonate dioxygenase	3035569	3037069	-	3
SOCG_01906	arylsulfatase	3037885	3039753	-	3
SOCG_01907	alcohol dehydrogenase	3042973	3044288	+	3
SOCG_01908	hsp16-like protein	3044609	3045430	+	3
SOCG_01909	But2 family protein	3046233	3047514	+	3
SOCG_01910	drug resistance protein	3047924	3049294	-	3
SOCG_01911	hypothetical protein	3050362	3051565	+	3
SOCG_01912	hypothetical protein	3053465	3055493	-	3
SOCG_01913	alpha-glucosidase Agl1	3057437	3060346	+	3
SOCG_01914	alanine racemase	3062682	3063923	-	3
SOCG_01915	zinc finger protein zas1	3064518	3067748	+	3
SOCG_01916	carboxylesterase	3069273	3070022	-	3
SOCG_01917	spermidine family transporter	3075462	3077982	+	3
SOCG_01918	cell surface glycoprotein	3078712	3080102	+	3
SOCG_01919	hypothetical protein	3082624	3083614	-	3
SOCG_01920	hypothetical protein	3084347	3086155	+	3
SOCG_01921	hypothetical protein	3089377	3090484	+	3
SOCG_01922	NADPH dehydrogenase	3090726	3091937	+	3
SOCG_01923	NADPH-hemoprotein reductase	3092758	3093293	-	3
SOCG_06527	hypothetical protein	3094494	3095625	-	3
SOCG_06528	hypothetical protein	3096433	3097278	-	3
SOCG_06529	hypothetical protein	3101440	3102309	-	3
SOCG_06530	hypothetical protein	3103294	3104279	+	3
SOCG_06531	hsp16-like protein	3105358	3105732	+	3

## Sheet: Table S3
S. pombe	S. octosporus	S. cryophilus
SPAC5H10.04	SOCG_00476	SPOG_02028
SPAC5H10.05c	SOCG_00477	SPOG_02027
SPAC5H10.06c	SOCG_00478	SPOG_02026
SPAC5H10.08c	SOCG_00479	SPOG_02025
SPAC5H10.09c	SOCG_00480	SPOG_02024
SPAC5H10.11	SOCG_01121	SPOG_00900
SPAC5H10.12c	SOCG_00481	SPOG_02023
SPAC13G6.01c	SOCG_00484	SPOG_02020
SPAC13G6.02c	SOCG_00485	SPOG_02019
SPAC13G6.03	SOCG_00486	SPOG_02018
SPAC13G6.04	SOCG_00487	SPOG_02017
SPAC13G6.05c	SOCG_00488	SPOG_02016
SPAC13G6.06c	SOCG_00489	SPOG_02015
SPAC13G6.07c	SOCG_00490	SPOG_02014
SPAC13G6.08	SOCG_00492	SPOG_02013
SPAC13G6.09	SOCG_00493	SPOG_02012
SPAC13G6.10c	SOCG_00494	SPOG_02011
SPAC13G6.11c	SOCG_00495	SPOG_02010
SPAC13G6.12c	SOCG_00496	SPOG_02009
SPAC13G6.14	SOCG_00497	SPOG_02008
SPAC13G6.15c	SOCG_00498	SPOG_02007
SPAC24B11.05	SOCG_00499	SPOG_02006
SPAC24B11.06c	SOCG_00500	SPOG_02005
SPAC24B11.07c	SOCG_00501	SPOG_02004
SPAC24B11.08c	SOCG_00502	SPOG_02003
SPAC24B11.09	SOCG_00503	SPOG_02002
SPAC24B11.10c	SOCG_00504	SPOG_02001
SPAC24B11.11c	SOCG_00505	SPOG_02000
SPAC24B11.12c	SOCG_00506	SPOG_01999
SPAC24B11.13	SOCG_00507	SPOG_01998
SPAC806.02c	SOCG_00508	SPOG_01997
SPAC806.03c	SOCG_00509	SPOG_01996
SPAC806.06c	SOCG_00512	SPOG_01993
SPAC806.05	SOCG_00511	SPOG_01994
SPAC806.07	SOCG_00518	SPOG_01987
SPAC806.08c	SOCG_00517	SPOG_01988
SPAC1639.01c	SOCG_00516	SPOG_01989
SPAC1639.02c	SOCG_00515	SPOG_01990
SPAC1F5.11c	SOCG_00514	SPOG_01991
SPAC1F5.10	SOCG_00513	SPOG_01992
SPAC1F5.09c	SOCG_00519	SPOG_01986
SPAC1F5.08c	SOCG_00520	SPOG_01985
SPAC1F5.06	SOCG_00522	SPOG_01983
SPAC1F5.07c	SOCG_00521	SPOG_01984
SPAC1F5.05c	SOCG_00523	SPOG_01982
SPAC1F5.04c	SOCG_00524	SPOG_01981
SPAC1F5.03c	SOCG_00525	SPOG_01980
SPAC1F5.02	SOCG_00526	SPOG_01979
SPAC18B11.11	SOCG_00527	SPOG_01978
SPAC18B11.10	SOCG_00528	SPOG_01977
SPAC18B11.09c	SOCG_04616	SPOG_03633
SPAC18B11.08c	SOCG_00529	SPOG_01976
SPAC18B11.07c	SOCG_00530	SPOG_01975
SPAC18B11.06	SOCG_00531	SPOG_01974
SPAC18B11.05	SOCG_00532	SPOG_01973
SPAC18B11.04	SOCG_00533	SPOG_01972
SPAC18B11.02c	SOCG_00534	SPOG_01971
SPAC12G12.16c	SOCG_00535	SPOG_01970
SPAC12G12.15	SOCG_00536	SPOG_01969
SPAC12G12.14c	SOCG_00537	SPOG_01968
SPAC12G12.13c	SOCG_00538	SPOG_01967
SPAC12G12.12	SOCG_00539	SPOG_01966
SPAC12G12.11c	SOCG_00678	SPOG_01820
SPAC12G12.10	SOCG_00679	SPOG_01819
SPAC12G12.09	SOCG_00680	SPOG_01818
SPAC12G12.17	SOCG_00681	SPOG_01817
SPAC12G12.08	SOCG_00682	SPOG_01816
SPAC12G12.07c	SOCG_00683	SPOG_01815
SPAC12G12.06c	SOCG_00684	SPOG_01814
SPAC12G12.05c	SOCG_00685	SPOG_01813
SPAC12G12.04	SOCG_00686	SPOG_01812
SPAC12G12.03	SOCG_00687	SPOG_01811
SPAC12G12.02	SOCG_00688	SPOG_01810
SPAC12G12.01c	SOCG_00689	SPOG_01809
SPAC630.04c	SOCG_00691	SPOG_01807
SPAC630.03	SOCG_00690	SPOG_01808
SPAC630.06c	SOCG_00897	SPOG_01131
SPAC630.05	SOCG_00898	SPOG_01130
SPAC630.07c	SOCG_00896	SPOG_01132
SPAC630.08c	SOCG_00895	SPOG_01133
SPAC630.09c	SOCG_00894	SPOG_01134
SPAC630.10	SOCG_01563	SPOG_04512
SPAC630.11	SOCG_01562	SPOG_04513
SPAC630.12	SOCG_01561	SPOG_04514
SPAC630.13c	SOCG_01560	SPOG_04515
SPAC630.14c	SOCG_01559	SPOG_04516
SPAC1751.01c	SOCG_01558	SPOG_04517
SPAC1751.04	SOCG_01557	SPOG_04518
SPAC1751.02c	SOCG_01556	SPOG_04519
SPAC1751.03	SOCG_01555	SPOG_04520
SPAC31A2.02	SOCG_01554	SPOG_04521
SPAC31A2.03	SOCG_01553	SPOG_04522
SPAC31A2.04c	SOCG_01552	SPOG_04523
SPAC31A2.05c	SOCG_01551	SPOG_04524
SPAC31A2.06	SOCG_01550	SPOG_04525
SPAC31A2.07c	SOCG_01549	SPOG_04526
SPAC31A2.09c	SOCG_01547	SPOG_04528
SPAC31A2.08	SOCG_01548	SPOG_04527
SPAC31A2.10	SOCG_02433	SPOG_01568
SPAC31A2.11c	SOCG_02434	SPOG_01567
SPAC31A2.12	SOCG_02435	SPOG_01566
SPAC31A2.13c	SOCG_02436	SPOG_01565
SPAC31A2.14	SOCG_02437	SPOG_01564
SPAC31A2.15c	SOCG_02438	SPOG_01563
SPAC31A2.16	SOCG_02439	SPOG_01562
SPAC13C5.01c	SOCG_02440	SPOG_01561
SPAC13C5.02	SOCG_02441	SPOG_01560
SPAC13C5.03	SOCG_02442	SPOG_01559
SPAC13C5.04	SOCG_02443	SPOG_01558
SPAC13C5.05c	SOCG_02444	SPOG_01557
SPAC13C5.07	SOCG_02445	SPOG_01556
SPAC23E2.01	SOCG_02446	SPOG_01555
SPAC23E2.02	SOCG_02447	SPOG_01553
SPAC23E2.03c	SOCG_02448	SPOG_01552
SPAC24H6.13	SOCG_02449	SPOG_01551
SPAC24H6.12c	SOCG_02450	SPOG_01550
SPAC24H6.11c	SOCG_02451	SPOG_01549
SPAC24H6.10c	SOCG_02452	SPOG_01548
SPAC24H6.09	SOCG_02453	SPOG_01547
SPAC24H6.08	SOCG_02454	SPOG_01546
SPAC24H6.06	SOCG_02456	SPOG_01545
SPAC24H6.05	SOCG_02457	SPOG_01544
SPAC24H6.04	SOCG_02458	SPOG_01543
SPAC24H6.03	SOCG_02459	SPOG_01542
SPAC24H6.02c	SOCG_02460	SPOG_01541
SPAC24H6.01c	SOCG_02461	SPOG_01540
SPAPB21F2.02	SOCG_02462	SPOG_01539
SPAPB21F2.03	SOCG_02463	SPOG_01538
SPAC227.01c	SOCG_02464	SPOG_01537
SPAC227.02c	SOCG_02466	SPOG_01536
SPAC227.03c	SOCG_02467	SPOG_01535
SPAC227.04	SOCG_02468	SPOG_01534
SPAC227.05	SOCG_02469	SPOG_01533
SPAC227.06	SOCG_02470	SPOG_01532
SPAC227.07c	SOCG_02471	SPOG_01531
SPAC227.08c	SOCG_02472	SPOG_01530
SPAC227.09	SOCG_02473	SPOG_01529
SPAC227.10	SOCG_02474	SPOG_01528
SPAC227.11c	SOCG_02475	SPOG_01527
SPAC227.12	SOCG_02476	SPOG_01526
SPAC227.13c	SOCG_02477	SPOG_01525
SPAC227.14	SOCG_02478	SPOG_01522
SPAC227.15	SOCG_02479	SPOG_01521
SPAC227.16c	SOCG_02480	SPOG_01520
SPAC227.17c	SOCG_01974	SPOG_04037
SPAC227.18	SOCG_01973	SPOG_04038
SPAC2F7.02c	SOCG_01972	SPOG_04039
SPAC2F7.03c	SOCG_01971	SPOG_04040
SPAC2F7.04	SOCG_01970	SPOG_04042
SPAC2F7.05c	SOCG_01969	SPOG_04043
SPAC2F7.06c	SOCG_01968	SPOG_04044
SPAC2F7.07c	SOCG_01967	SPOG_04045
SPAC2F7.08c	SOCG_01966	SPOG_04046
SPAC2F7.09c	SOCG_01965	SPOG_04047
SPAC2F7.10	SOCG_01964	SPOG_04048
SPAC2F7.11	SOCG_01963	SPOG_04049
SPAC2F7.13c	SOCG_01962	SPOG_04050
SPAC2F7.14c	SOCG_01961	SPOG_04051
SPAC2F7.15	SOCG_01960	SPOG_04052
SPAC2F7.16c	SOCG_01959	SPOG_04053
SPAC2F7.17	SOCG_01958	SPOG_04054
SPAC13A11.01c	SOCG_01957	SPOG_04055
SPAC13A11.02c	SOCG_01956	SPOG_04056
SPAC13A11.03	SOCG_01955	SPOG_04057
SPAC13A11.04c	SOCG_01954	SPOG_04058
SPAC13A11.05	SOCG_01953	SPOG_04059
SPAC13A11.06	SOCG_01952	SPOG_04060
SPAC3H8.02	SOCG_01951	SPOG_04061
SPAC3H8.03	SOCG_01950	SPOG_04062
SPAC3H8.04	SOCG_01949	SPOG_04063
SPAC3H8.05c	SOCG_01948	SPOG_04064
SPAC3H8.06	SOCG_01947	SPOG_04065
SPAC3H8.07c	SOCG_01946	SPOG_04066
SPAC3H8.08c	SOCG_01945	SPOG_04067
SPAC3H8.09c	SOCG_01944	SPOG_04068
SPAC3H8.10	SOCG_01943	SPOG_04069
SPAC1F3.01	SOCG_01942	SPOG_04070
SPAC1F3.02c	SOCG_01941	SPOG_04071
SPAC1F3.03	SOCG_01940	SPOG_04072
SPAC1F3.04c	SOCG_01939	SPOG_04073
SPAC1F3.05	SOCG_01938	SPOG_04074
SPAC1F3.06c	SOCG_01937	SPOG_04075
SPAC1F3.07c	SOCG_01936	SPOG_04076
SPAC1F3.10c	SOCG_01934	SPOG_04078
SPAC1F3.09	SOCG_01935	SPOG_04077
SPAC1D4.01	SOCG_01933	SPOG_04079
SPAC1D4.02c	SOCG_01932	SPOG_04080
SPAC1D4.03c	SOCG_01931	SPOG_04081
SPAC1D4.05c	SOCG_01929	SPOG_04083
SPAC1D4.04	SOCG_01930	SPOG_04082
SPAC1D4.06c	SOCG_01928	SPOG_04084
SPAC1D4.08	SOCG_01927	SPOG_04085
SPAC1D4.09c	SOCG_01926	SPOG_04086
SPAC1D4.10	SOCG_01925	SPOG_04087
SPAC1D4.11c	SOCG_06169	SPOG_04088
SPAC1D4.12	SOCG_03648	SPOG_04089
SPAC1D4.13	SOCG_03633	SPOG_04104
SPAC1D4.14	SOCG_03634	SPOG_04103
SPAC22F3.13	SOCG_03635	SPOG_04102
SPAC22F3.12c	SOCG_03636	SPOG_04101
SPAC22F3.11c	SOCG_03637	SPOG_04100
SPAC22F3.10c	SOCG_03638	SPOG_04099
SPAC22F3.09c	SOCG_03639	SPOG_04098
SPAC22F3.08c	SOCG_03640	SPOG_04097
SPAC22F3.07c	SOCG_03641	SPOG_04096
SPAC22F3.15	SOCG_03642	SPOG_04095
SPAC22F3.06c	SOCG_03643	SPOG_04094
SPAC22F3.05c	SOCG_03644	SPOG_04093
SPAC22F3.04	SOCG_03645	SPOG_04092
SPAC22F3.03c	SOCG_02020	SPOG_03991
SPAC22F3.02	SOCG_02019	SPOG_03992
SPAC1296.01c	SOCG_02018	SPOG_03993
SPAC1296.02	SOCG_02017	SPOG_03994
SPAC1296.03c	SOCG_02016	SPOG_03995
SPAC1296.04	SOCG_02015	SPOG_03996
SPAC1296.05c	SOCG_02014	SPOG_03997
SPAPJ696.01c	SOCG_02022	SPOG_03989
SPAC1296.06	SOCG_02021	SPOG_03990
SPAPJ696.02	SOCG_02023	SPOG_03988
SPAC22G7.01c	SOCG_02024	SPOG_03987
SPAC22G7.02	SOCG_02025	SPOG_03986
SPAC22G7.03	SOCG_02026	SPOG_03985
SPAC22G7.04	SOCG_02027	SPOG_03984
SPAC22G7.05	SOCG_02028	SPOG_03983
SPAC22G7.06c	SOCG_02029	SPOG_03982
SPAC22G7.07c	SOCG_02030	SPOG_03981
SPAC22G7.08	SOCG_02031	SPOG_03980
SPAC22G7.09c	SOCG_02032	SPOG_03979
SPAC22G7.10	SOCG_02033	SPOG_03978
SPAC22G7.11c	SOCG_02034	SPOG_03977
SPAC4G8.02c	SOCG_02035	SPOG_03976
SPAC4G8.03c	SOCG_02036	SPOG_03975
SPAC4G8.04	SOCG_02037	SPOG_03974
SPAC4G8.05	SOCG_02038	SPOG_03973
SPAC4G8.06c	SOCG_02039	SPOG_03972
SPAC4G8.07c	SOCG_02040	SPOG_03971
SPAC4G8.08	SOCG_02042	SPOG_03970
SPAC4G8.09	SOCG_02043	SPOG_03969
SPAC4G8.11c	SOCG_02045	SPOG_03967
SPAC4G8.10	SOCG_02044	SPOG_03968
SPAC4G8.12c	SOCG_02046	SPOG_03966
SPAC4G8.13c	SOCG_02047	SPOG_03965
SPAC16C9.01c	SOCG_02048	SPOG_03964
SPAC16C9.02c	SOCG_02049	SPOG_03963
SPAC16C9.03	SOCG_02050	SPOG_03962
SPAC16C9.04c	SOCG_02051	SPOG_03961
SPAC16C9.05	SOCG_02052	SPOG_03960
SPAC16C9.06c	SOCG_02053	SPOG_03959
SPAC16C9.07	SOCG_02054	SPOG_03958
SPAC2G11.02	SOCG_02055	SPOG_03957
SPAC2G11.03c	SOCG_02056	SPOG_03956
SPAC2G11.04	SOCG_02057	SPOG_03955
SPAC2G11.05c	SOCG_02058	SPOG_03954
SPAC2G11.06	SOCG_02059	SPOG_03953
SPAC2G11.07c	SOCG_02060	SPOG_03952
SPAC2G11.08c	SOCG_02061	SPOG_03951
SPAC2G11.09	SOCG_02062	SPOG_03950
SPAC2G11.10c	SOCG_02063	SPOG_03949
SPAC2G11.11c	SOCG_02064	SPOG_03948
SPAC2G11.12	SOCG_02065	SPOG_03947
SPAC2G11.13	SOCG_02066	SPOG_03946
SPAC2G11.14	SOCG_02067	SPOG_03945
SPAC2G11.15c	SOCG_02068	SPOG_03944
SPAC521.02	SOCG_02069	SPOG_03943
SPAC521.03	SOCG_02070	SPOG_03942
SPAC521.04c	SOCG_02071	SPOG_03941
SPAC521.05	SOCG_02072	SPOG_03940
SPAC23G3.01	SOCG_02073	SPOG_03939
SPAC23G3.02c	SOCG_02074	SPOG_03938
SPAC23G3.03	SOCG_02075	SPOG_03937
SPAC23G3.04	SOCG_02076	SPOG_03936
SPAC23G3.05c	SOCG_02077	SPOG_03935
SPAC23G3.06	SOCG_02078	SPOG_03934
SPAC23G3.07c	SOCG_02082	SPOG_00741
SPAC23G3.08c	SOCG_02083	SPOG_00740
SPAC23G3.09	SOCG_02084	SPOG_00739
SPAC23G3.10c	SOCG_02085	SPOG_00738
SPAC23G3.11	SOCG_02086	SPOG_00737
SPAC23G3.12c	SOCG_02087	SPOG_00736
SPAC22H12.01c	SOCG_02088	SPOG_00735
SPAC22H12.02	SOCG_02089	SPOG_00734
SPAC22H12.03	SOCG_02090	SPOG_00733
SPAC22H12.04c	SOCG_02091	SPOG_00732
SPAC22H12.05c	SOCG_02092	SPOG_00731
SPAC1687.01	SOCG_02093	SPOG_00730
SPAC1687.02	SOCG_02094	SPOG_00729
SPAC1687.03c	SOCG_02095	SPOG_00728
SPAC1687.04	SOCG_02096	SPOG_00727
SPAC1687.05	SOCG_02097	SPOG_00726
SPAC1687.06c	SOCG_02098	SPOG_00725
SPAC1687.07	SOCG_02099	SPOG_00724
SPAC1687.09	SOCG_02100	SPOG_00723
SPAC1687.10	SOCG_02101	SPOG_00722
SPAC1687.11	SOCG_02102	SPOG_00721
SPAC1687.12c	SOCG_02103	SPOG_00720
SPAC1687.13c	SOCG_02104	SPOG_00719
SPAC1687.14c	SOCG_02105	SPOG_00718
SPAC1687.15	SOCG_02107	SPOG_00717
SPAC1687.16c	SOCG_02108	SPOG_00716
SPAC1687.17c	SOCG_02109	SPOG_00715
SPAC1687.18c	SOCG_02110	SPOG_00714
SPAC1687.19c	SOCG_02111	SPOG_00713
SPAC1687.20c	SOCG_02112	SPOG_00712
SPAC1687.21	SOCG_02113	SPOG_00711
SPAC1687.22c	SOCG_02114	SPOG_00710
SPAC222.03c	SOCG_02116	SPOG_00709
SPAC222.19	SOCG_02117	SPOG_00708
SPAC222.04c	SOCG_02118	SPOG_00707
SPAC222.05c	SOCG_02119	SPOG_00706
SPAC222.06	SOCG_02120	SPOG_00705
SPAC222.07c	SOCG_02121	SPOG_00704
SPAC222.08c	SOCG_02122	SPOG_00703
SPAC222.09	SOCG_02123	SPOG_00702
SPAC222.10c	SOCG_02124	SPOG_00701
SPAC222.11	SOCG_02125	SPOG_00700
SPAC222.17	SOCG_02126	SPOG_05156
SPAC222.12c	SOCG_02127	SPOG_00699
SPAC222.13c	SOCG_02128	SPOG_00698
SPAC222.14c	SOCG_02129	SPOG_00697
SPAC222.15	SOCG_02130	SPOG_00696
SPAC222.16c	SOCG_02131	SPOG_00695
SPAC821.03c	SOCG_02132	SPOG_00694
SPAC821.04c	SOCG_02133	SPOG_00693
SPAC821.05	SOCG_02134	SPOG_00692
SPAC821.06	SOCG_02135	SPOG_00691
SPAC821.07c	SOCG_02136	SPOG_00690
SPAC821.08c	SOCG_02137	SPOG_00689
SPAC821.09	SOCG_02138	SPOG_00688
SPAC821.10c	SOCG_02139	SPOG_00687
SPAC821.11	SOCG_02140	SPOG_00686
SPAC821.12	SOCG_02141	SPOG_00685
SPAC821.13c	SOCG_02142	SPOG_00684
SPAC139.01c	SOCG_02143	SPOG_00683
SPAC139.02c	SOCG_02144	SPOG_00682
SPAC139.03	SOCG_02145	SPOG_00681
SPAC139.04c	SOCG_02146	SPOG_00680
SPAC139.05	SOCG_02147	SPOG_00679
SPAC139.06	SOCG_02148	SPOG_00678
SPAC23C4.02	SOCG_02149	SPOG_00677
SPAC23C4.03	SOCG_02150	SPOG_00676
SPAC23C4.04c	SOCG_05231	SPOG_00675
SPAC23C4.05c	SOCG_02151	SPOG_00674
SPAC23C4.07	SOCG_02153	SPOG_00672
SPAC23C4.06c	SOCG_02152	SPOG_00673
SPAC23C4.08	SOCG_02154	SPOG_00671
SPAC23C4.09c	SOCG_02155	SPOG_00670
SPAC23C4.10	SOCG_02156	SPOG_00669
SPAC23C4.11	SOCG_02157	SPOG_00668
SPAC23C4.12	SOCG_02158	SPOG_00667
SPAC23C4.13	SOCG_02159	SPOG_00666
SPAC23C4.14	SOCG_02160	SPOG_00665
SPAC23C4.15	SOCG_02161	SPOG_00664
SPAC23C4.16c	SOCG_02162	SPOG_00663
SPAC23C4.17	SOCG_02163	SPOG_00662
SPAC23C4.18c	SOCG_02164	SPOG_00661
SPAC23C4.19	SOCG_02165	SPOG_00660
SPAC1A6.01c	SOCG_02166	SPOG_00659
SPAC1A6.02	SOCG_02167	SPOG_00658
SPAC1A6.03c	SOCG_02168	SPOG_00657
SPAC1A6.04c	SOCG_02169	SPOG_00656
SPAC1A6.05c	SOCG_02170	SPOG_00655
SPAC1A6.06c	SOCG_02171	SPOG_00654
SPAC1A6.07	SOCG_02172	SPOG_00653
SPAC1A6.08c	SOCG_02173	SPOG_00652
SPAC1A6.09c	SOCG_02174	SPOG_00651
SPAC1A6.10	SOCG_02175	SPOG_00650
SPAC30D11.14c	SOCG_02176	SPOG_00649
SPAC30D11.13	SOCG_02177	SPOG_00648
SPAC30D11.12	SOCG_02178	SPOG_00647
SPAC30D11.11	SOCG_02179	SPOG_00646
SPAC30D11.10	SOCG_02180	SPOG_00645
SPAC30D11.09	SOCG_02194	SPOG_00631
SPAC30D11.08c	SOCG_02193	SPOG_00632
SPAC30D11.07	SOCG_02192	SPOG_00633
SPAC30D11.06c	SOCG_02191	SPOG_00634
SPAC30D11.05	SOCG_02190	SPOG_00635
SPAC30D11.04c	SOCG_02189	SPOG_00636
SPAC30D11.03	SOCG_02188	SPOG_00637
SPAC56F8.02	SOCG_02187	SPOG_00638
SPAC56F8.03	SOCG_02186	SPOG_00639
SPAC56F8.04c	SOCG_02185	SPOG_00640
SPAC56F8.06c	SOCG_02184	SPOG_00641
SPAC56F8.08	SOCG_02183	SPOG_00642
SPAC56F8.09	SOCG_02182	SPOG_00643
SPAC56F8.10	SOCG_02181	SPOG_00644
SPAC56F8.11	SOCG_02195	SPOG_00630
SPAC56F8.12	SOCG_02196	SPOG_00629
SPAC56F8.16	SOCG_02197	SPOG_00628
SPAC22A12.01c	SOCG_02198	SPOG_00627
SPAC22A12.02c	SOCG_02199	SPOG_00626
SPAC22A12.03c	SOCG_02200	SPOG_00625
SPAC22A12.04c	SOCG_02201	SPOG_00624
SPAC22A12.05	SOCG_02202	SPOG_00623
SPAC22A12.06c	SOCG_02203	SPOG_00622
SPAC22A12.07c	SOCG_02204	SPOG_00621
SPAC22A12.08c	SOCG_02205	SPOG_00620
SPAC22A12.10	SOCG_02207	SPOG_00618
SPAC22A12.09c	SOCG_02206	SPOG_00619
SPAC22A12.11	SOCG_02208	SPOG_00617
SPAC22A12.12c	SOCG_02209	SPOG_00616
SPAC22A12.13	SOCG_02210	SPOG_00615
SPAC22A12.14c	SOCG_02211	SPOG_00614
SPAC22A12.15c	SOCG_02212	SPOG_00613
SPAC22A12.17c	SOCG_02214	SPOG_00611
SPAC22A12.16	SOCG_02213	SPOG_00612
SPAC4C5.01	SOCG_02215	SPOG_00610
SPAC4C5.02c	SOCG_02216	SPOG_00609
SPAC4C5.03	SOCG_02217	SPOG_00608
SPAC4C5.04	SOCG_02218	SPOG_00607
SPAC10F6.01c	SOCG_02219	SPOG_00606
SPAC10F6.02c	SOCG_02220	SPOG_00605
SPAC10F6.03c	SOCG_02221	SPOG_00604
SPAC10F6.04	SOCG_02222	SPOG_00603
SPAC10F6.05c	SOCG_02223	SPOG_00602
SPAC10F6.06	SOCG_02224	SPOG_00601
SPAC10F6.08c	SOCG_02225	SPOG_00600
SPAC10F6.09c	SOCG_02226	SPOG_00599
SPAC10F6.10	SOCG_02227	SPOG_00598
SPAC10F6.11c	SOCG_02228	SPOG_00597
SPAC10F6.12c	SOCG_02229	SPOG_00596
SPAC10F6.13c	SOCG_02230	SPOG_00595
SPAC10F6.14c	SOCG_02231	SPOG_00594
SPAC10F6.15	SOCG_02232	SPOG_00593
SPAC10F6.16	SOCG_02233	SPOG_00592
SPAC10F6.17c	SOCG_02234	SPOG_00591
SPAC56E4.02c	SOCG_02235	SPOG_00590
SPAC56E4.03	SOCG_02236	SPOG_00589
SPAC56E4.04c	SOCG_02237	SPOG_00588
SPAC56E4.05	SOCG_02238	SPOG_00587
SPAC56E4.07	SOCG_02240	SPOG_00585
SPAC56E4.06c	SOCG_02239	SPOG_00586
SPAC1420.01c	SOCG_02241	SPOG_00584
SPAC1420.02c	SOCG_02242	SPOG_00583
SPAC1420.03	SOCG_02243	SPOG_00582
SPAC1420.04c	SOCG_02244	SPOG_00581
SPAPB17E12.02	SOCG_02245	SPOG_00580
SPAPB17E12.03	SOCG_02246	SPOG_00579
SPAPB17E12.04c	SOCG_02247	SPOG_00578
SPAPB17E12.05	SOCG_02248	SPOG_00577
SPAPB17E12.06	SOCG_02249	SPOG_00576
SPAPB17E12.07c	SOCG_02250	SPOG_00575
SPAPB17E12.08	SOCG_02251	SPOG_00574
SPAPB17E12.10c	SOCG_02253	SPOG_00572
SPAPB17E12.09	SOCG_02252	SPOG_00573
SPAPB17E12.11	SOCG_02254	SPOG_00571
SPAPB17E12.12c	SOCG_02255	SPOG_00570
SPAPB17E12.14c	SOCG_02257	SPOG_00568
SPAPB17E12.13	SOCG_02256	SPOG_00569
SPAC1565.01	SOCG_02258	SPOG_00566
SPAC1565.02c	SOCG_02259	SPOG_00565
SPAC1565.03	SOCG_02260	SPOG_00564
SPAC1565.04c	SOCG_02261	SPOG_00563
SPAC1565.05	SOCG_02262	SPOG_00562
SPAC1565.06c	SOCG_02263	SPOG_00561
SPAC1565.07c	SOCG_02264	SPOG_00560
SPAC1565.08	SOCG_02265	SPOG_00559
SPAC6F12.02	SOCG_02266	SPOG_00558
SPAC6F12.03c	SOCG_02267	SPOG_00557
SPAC6F12.04	SOCG_02268	SPOG_00556
SPAC6F12.05c	SOCG_02269	SPOG_00555
SPAC6F12.06	SOCG_02270	SPOG_00554
SPAC6F12.07	SOCG_02271	SPOG_00553
SPAC6F12.08c	SOCG_02272	SPOG_00552
SPAC6F12.09	SOCG_02273	SPOG_00551
SPAC6F12.10c	SOCG_02274	SPOG_00550
SPAC6F12.11c	SOCG_02275	SPOG_00549
SPAC6F12.12	SOCG_02276	SPOG_00548
SPAC6F12.13c	SOCG_02277	SPOG_00547
SPAC6F12.14	SOCG_02278	SPOG_00546
SPAC6F12.15c	SOCG_02279	SPOG_00545
SPAC6F12.16c	SOCG_02280	SPOG_00544
SPAC6F12.17	SOCG_02281	SPOG_00543
SPAC19E9.01c	SOCG_02282	SPOG_00542
SPAC19E9.02	SOCG_02283	SPOG_00541
SPAC19E9.03	SOCG_02284	SPOG_00540
SPAC57A10.02	SOCG_02285	SPOG_00539
SPAC57A10.04	SOCG_02287	SPOG_00537
SPAC57A10.14	SOCG_02288	SPOG_00536
SPAC57A10.05c	SOCG_02289	SPOG_00535
SPAC57A10.07	SOCG_02291	SPOG_00534
SPAC57A10.08c	SOCG_02292	SPOG_00533
SPAC57A10.09c	SOCG_02294	SPOG_00531
SPAC57A10.10c	SOCG_02293	SPOG_00532
SPAC57A10.11c	SOCG_02295	SPOG_00530
SPAC57A10.12c	SOCG_02296	SPOG_00529
SPAC20G8.01	SOCG_02297	SPOG_00528
SPAC20G8.02	SOCG_02298	SPOG_00527
SPAC20G8.03	SOCG_02299	SPOG_00526
SPAC20G8.04c	SOCG_02300	SPOG_00525
SPAC20G8.05c	SOCG_02301	SPOG_00524
SPAC20G8.06	SOCG_02302	SPOG_00523
SPAC20G8.07c	SOCG_02303	SPOG_00522
SPAC20G8.08c	SOCG_02305	SPOG_00521
SPAC20G8.09c	SOCG_02306	SPOG_00520
SPAC20G8.10c	SOCG_02307	SPOG_00519
SPAC3A12.02	SOCG_02308	SPOG_04963
SPAC3A12.03c	SOCG_02309	SPOG_04962
SPAC3A12.04c	SOCG_02310	SPOG_04961
SPAC3A12.05c	SOCG_02311	SPOG_04960
SPAC3A12.06c	SOCG_02312	SPOG_04959
SPAC3A12.19	SOCG_02313	SPOG_04958
SPAC3A12.07	SOCG_02314	SPOG_04957
SPAC3A12.08	SOCG_02315	SPOG_04956
SPAC3A12.09c	SOCG_02316	SPOG_04955
SPAC3A12.10	SOCG_02323	SPOG_04953
SPAC3A12.11c	SOCG_02324	SPOG_04952
SPAC3A12.12	SOCG_02325	SPOG_04951
SPAC3A12.13c	SOCG_02326	SPOG_04950
SPAC3A12.14	SOCG_02327	SPOG_04949
SPAC3A12.15	SOCG_02328	SPOG_04948
SPAC3A12.16c	SOCG_02329	SPOG_04947
SPAC3A12.17c	SOCG_02330	SPOG_04946
SPAC3A12.18	SOCG_02331	SPOG_04945
SPAC9.02c	SOCG_02332	SPOG_04944
SPAC9.03c	SOCG_02333	SPOG_04943
SPAC9.05	SOCG_02334	SPOG_04942
SPAC9.06c	SOCG_02335	SPOG_04941
SPAC9.07c	SOCG_02336	SPOG_04940
SPAC9.08c	SOCG_02337	SPOG_04938
SPAC9.09	SOCG_02338	SPOG_04937
SPAC9.10	SOCG_02340	SPOG_04936
SPAC9.11	SOCG_02341	SPOG_04935
SPAC9.12c	SOCG_02342	SPOG_04934
SPAC9.13c	SOCG_02343	SPOG_04933
SPAC5D6.13	SOCG_02344	SPOG_04932
SPAC5D6.12	SOCG_02345	SPOG_04931
SPAC5D6.09c	SOCG_02347	SPOG_04930
SPAC5D6.08c	SOCG_02348	SPOG_04929
SPAC5D6.07c	SOCG_02349	SPOG_04928
SPAC5D6.06c	SOCG_02350	SPOG_04927
SPAC5D6.05	SOCG_02351	SPOG_04926
SPAC5D6.04	SOCG_02352	SPOG_04925
SPAC5D6.02c	SOCG_02353	SPOG_04924
SPAC5D6.01	SOCG_02354	SPOG_04923
SPAC57A7.13	SOCG_02355	SPOG_04922
SPAC57A7.12	SOCG_02356	SPOG_04921
SPAC57A7.11	SOCG_02357	SPOG_04920
SPAC57A7.10c	SOCG_02358	SPOG_04919
SPAC57A7.09	SOCG_02359	SPOG_04918
SPAC57A7.08	SOCG_02360	SPOG_04917
SPAC57A7.07c	SOCG_02361	SPOG_04916
SPAC57A7.06	SOCG_02362	SPOG_04915
SPAC57A7.05	SOCG_02363	SPOG_04914
SPAC57A7.04c	SOCG_02364	SPOG_04913
SPAC57A7.15c	SOCG_02366	SPOG_04911
SPAC167.07c	SOCG_02365	SPOG_04912
SPAC167.05	SOCG_02367	SPOG_04910
SPAC167.04	SOCG_02368	SPOG_04909
SPAC167.02	SOCG_02370	SPOG_04907
SPAC167.03c	SOCG_02369	SPOG_04908
SPAC167.09	SOCG_05279	SPOG_04906
SPAC167.01	SOCG_02371	SPOG_04905
SPAC1705.02	SOCG_02372	SPOG_04904
SPAC1705.03c	SOCG_02373	SPOG_04903
SPAC23H4.18c	SOCG_02374	SPOG_04902
SPAC23H4.17c	SOCG_02375	SPOG_04901
SPAC23H4.16c	SOCG_02376	SPOG_04900
SPAC23H4.15	SOCG_02377	SPOG_04899
SPAC23H4.14	SOCG_02378	SPOG_04898
SPAC23H4.21	SOCG_02379	SPOG_04897
SPAC23H4.13c	SOCG_02380	SPOG_04896
SPAC23H4.12	SOCG_02381	SPOG_04895
SPAC23H4.11c	SOCG_02382	SPOG_04894
SPAC23H4.10c	SOCG_02383	SPOG_04893
SPAC23H4.09	SOCG_02384	SPOG_04892
SPAC23H4.08	SOCG_02385	SPOG_04891
SPAC23H4.07c	SOCG_02386	SPOG_04890
SPAC23H4.06	SOCG_02387	SPOG_04889
SPAC23H4.04	SOCG_02389	SPOG_04888
SPAC23H4.03c	SOCG_02390	SPOG_04887
SPAC23H4.02	SOCG_02391	SPOG_04886
SPAC23H4.01c	SOCG_02392	SPOG_04885
SPAP27G11.02	SOCG_02393	SPOG_04884
SPAP27G11.03	SOCG_02394	SPOG_04883
SPAP27G11.05c	SOCG_02396	SPOG_04881
SPAP27G11.06c	SOCG_02397	SPOG_04880
SPAP27G11.07c	SOCG_02398	SPOG_04879
SPAP27G11.08c	SOCG_02399	SPOG_04878
SPAP27G11.09c	SOCG_02400	SPOG_04877
SPAP27G11.10c	SOCG_02401	SPOG_04876
SPAP27G11.12	SOCG_02402	SPOG_01596
SPAP27G11.13c	SOCG_02403	SPOG_01595
SPAP27G11.15	SOCG_02404	SPOG_01594
SPAC343.01c	SOCG_02405	SPOG_01593
SPAC343.02	SOCG_02406	SPOG_01592
SPAC343.03	SOCG_02407	SPOG_05264
SPAC343.04c	SOCG_02408	SPOG_01591
SPAC343.05	SOCG_02411	SPOG_01590
SPAC343.06c	SOCG_02412	SPOG_01589
SPAC343.08c	SOCG_02414	SPOG_01587
SPAC343.07	SOCG_02413	SPOG_01588
SPAC343.09	SOCG_02415	SPOG_01586
SPAC343.10	SOCG_02416	SPOG_01585
SPAC343.11c	SOCG_02417	SPOG_01584
SPAC343.12	SOCG_02418	SPOG_01583
SPAC343.13	SOCG_02419	SPOG_01582
SPAC343.14c	SOCG_02420	SPOG_01581
SPAC343.17c	SOCG_02423	SPOG_01578
SPAC343.15	SOCG_02421	SPOG_01580
SPAC343.16	SOCG_02422	SPOG_01579
SPAC343.18	SOCG_02424	SPOG_01577
SPAC343.19	SOCG_02425	SPOG_01576
SPAC824.02	SOCG_02426	SPOG_01575
SPAC824.03c	SOCG_02427	SPOG_01574
SPAC824.04	SOCG_02432	SPOG_01569
SPAC824.05	SOCG_02431	SPOG_01570
SPAC824.06	SOCG_02430	SPOG_01571
SPAC824.07	SOCG_02429	SPOG_01572
SPAC824.08	SOCG_02428	SPOG_01573
SPAC824.09c	SOCG_01546	SPOG_04529
SPAC664.01c	SOCG_01545	SPOG_04530
SPAC664.02c	SOCG_01538	SPOG_04537
SPAC664.03	SOCG_01539	SPOG_04536
SPAC664.04c	SOCG_01540	SPOG_04535
SPAC664.05	SOCG_01541	SPOG_04534
SPAC664.06	SOCG_01542	SPOG_04533
SPAC664.07c	SOCG_01543	SPOG_04532
SPAC664.08c	SOCG_01544	SPOG_04531
SPAC664.09	SOCG_01537	SPOG_04538
SPAC664.10	SOCG_01536	SPOG_04539
SPAC664.11	SOCG_01535	SPOG_04540
SPAC664.12c	SOCG_01534	SPOG_04541
SPAC664.13	SOCG_01533	SPOG_04542
SPAC664.14	SOCG_01532	SPOG_04543
SPAC664.15	SOCG_01531	SPOG_04544
SPACUNK12.02c	SOCG_01530	SPOG_04545
SPAC105.01c	SOCG_01529	SPOG_04546
SPAC105.02c	SOCG_01528	SPOG_04547
SPAC105.03c	SOCG_01527	SPOG_04548
SPAC17A5.01	SOCG_01526	SPOG_04549
SPAC17A5.18c	SOCG_01525	SPOG_04550
SPAC17A5.02c	SOCG_01524	SPOG_04551
SPAC17A5.03	SOCG_01523	SPOG_04552
SPAC17A5.04c	SOCG_01522	SPOG_04553
SPAC17A5.05c	SOCG_01521	SPOG_04554
SPAC17A5.19	SOCG_01520	SPOG_04555
SPAC17A5.06	SOCG_01519	SPOG_04556
SPAC17A5.07c	SOCG_01518	SPOG_04557
SPAC17A5.08	SOCG_01517	SPOG_04558
SPAC17A5.09c	SOCG_01516	SPOG_04559
SPAC17A5.10	SOCG_01515	SPOG_04560
SPAC17A5.11	SOCG_01514	SPOG_04561
SPAC17A5.12	SOCG_01513	SPOG_04562
SPAC17A5.13	SOCG_01512	SPOG_04563
SPAC17A5.14	SOCG_01511	SPOG_04564
SPAC17A5.15c	SOCG_01510	SPOG_04565
SPAC17A5.16	SOCG_01509	SPOG_04566
SPAC1610.01	SOCG_01508	SPOG_04567
SPAC1610.02c	SOCG_01507	SPOG_04568
SPAC1610.03c	SOCG_01506	SPOG_04569
SPAC1610.04	SOCG_01505	SPOG_04570
SPAC1002.01	SOCG_01504	SPOG_04571
SPAC1002.02	SOCG_01503	SPOG_04572
SPAC1002.03c	SOCG_01502	SPOG_04574
SPAC1002.04c	SOCG_01501	SPOG_04575
SPAC1002.05c	SOCG_01500	SPOG_04576
SPAC1002.06c	SOCG_01499	SPOG_04577
SPAC1002.07c	SOCG_01498	SPOG_04578
SPAC1002.08c	SOCG_01497	SPOG_04579
SPAC1002.09c	SOCG_01496	SPOG_04580
SPAC1002.10c	SOCG_01495	SPOG_04581
SPAC1002.11	SOCG_01494	SPOG_04582
SPAC1002.12c	SOCG_01493	SPOG_04583
SPAC1002.13c	SOCG_01492	SPOG_04584
SPAC1002.15c	SOCG_04891	SPOG_04838
SPAC1002.14	SOCG_04890	SPOG_04837
SPAC1002.17c	SOCG_04892	SPOG_04840
SPAC1002.18	SOCG_04893	SPOG_04841
SPAC1002.19	SOCG_04894	SPOG_04842
SPAC1399.05c	SOCG_04895	SPOG_04843
SPAC1399.04c	SOCG_04896	SPOG_04844
SPAC1399.03	SOCG_04897	SPOG_04845
SPAC1399.02	SOCG_03194	SPOG_04697
SPAC1399.01c	SOCG_03193	SPOG_04698
SPAP11E10.01	SOCG_03192	SPOG_04699
SPAP11E10.02c	SOCG_03191	SPOG_04701
SPAPB1A10.02	SOCG_03190	SPOG_04702
SPAPB1A10.16	SOCG_03188	SPOG_04703
SPAPB1A10.04c	SOCG_03187	SPOG_04704
SPAPB1A10.05	SOCG_03186	SPOG_04705
SPAPB1A10.06c	SOCG_03185	SPOG_04706
SPAPB1A10.07c	SOCG_00389	SPOG_02115
SPAPB1A10.08	SOCG_00388	SPOG_02116
SPAPB1A10.09	SOCG_00387	SPOG_02117
SPAPB1A10.10c	SOCG_00386	SPOG_02118
SPAPB1A10.11c	SOCG_00385	SPOG_02119
SPAPB1A10.12c	SOCG_00384	SPOG_02120
SPAPB1A10.13	SOCG_00383	SPOG_02121
SPAPB1A10.14	SOCG_00382	SPOG_02122
SPAPB1A10.15	SOCG_00381	SPOG_02123
SPAC140.01	SOCG_00380	SPOG_02125
SPAC140.02	SOCG_00379	SPOG_02126
SPAC140.03	SOCG_00378	SPOG_02127
SPAC140.04	SOCG_00377	SPOG_02128
SPAC110.01	SOCG_00376	SPOG_02129
SPAC110.02	SOCG_00375	SPOG_02130
SPAC110.03	SOCG_00374	SPOG_02131
SPAC110.04c	SOCG_00373	SPOG_02132
SPAP14E8.02	SOCG_00372	SPOG_02133
SPAP14E8.03	SOCG_00371	SPOG_02134
SPAP14E8.04	SOCG_00370	SPOG_02135
SPAP14E8.05c	SOCG_00369	SPOG_02136
SPAC3H1.01c	SOCG_00360	SPOG_02145
SPAC3H1.02c	SOCG_00361	SPOG_02144
SPAC3H1.03	SOCG_00362	SPOG_02143
SPAC3H1.04c	SOCG_00363	SPOG_02142
SPAC3H1.05	SOCG_00364	SPOG_02141
SPAC3H1.07	SOCG_00365	SPOG_02140
SPAC3H1.08c	SOCG_00366	SPOG_02139
SPAC3H1.09c	SOCG_00367	SPOG_02138
SPAC3H1.10	SOCG_00368	SPOG_02137
SPAC3H1.11	SOCG_00359	SPOG_02146
SPAC3H1.12c	SOCG_00358	SPOG_02147
SPAC3H1.13	SOCG_00357	SPOG_02148
SPAC3H1.14	SOCG_00356	SPOG_02149
SPAC9G1.02	SOCG_00355	SPOG_02150
SPAC9G1.03c	SOCG_00354	SPOG_02151
SPAC9G1.04	SOCG_04688	SPOG_00100
SPAC9G1.05	SOCG_04687	SPOG_00101
SPAC9G1.06c	SOCG_04686	SPOG_00102
SPAC9G1.07	SOCG_04685	SPOG_00103
SPAC9G1.08c	SOCG_04684	SPOG_00104
SPAC9G1.09	SOCG_04683	SPOG_00106
SPAC9G1.10c	SOCG_04682	SPOG_00107
SPAC9G1.11c	SOCG_04681	SPOG_00108
SPAC9G1.12	SOCG_04680	SPOG_00109
SPAC9G1.13c	SOCG_04679	SPOG_00110
SPAC767.01c	SOCG_04678	SPOG_00111
SPAC17H9.01	SOCG_04677	SPOG_00112
SPAC17H9.02	SOCG_04676	SPOG_00113
SPAC17H9.03c	SOCG_04675	SPOG_00114
SPAC17H9.04c	SOCG_04674	SPOG_00115
SPAC17H9.05	SOCG_04673	SPOG_00116
SPAC17H9.06c	SOCG_04672	SPOG_00117
SPAC17H9.07	SOCG_04671	SPOG_00118
SPAC17H9.08	SOCG_04670	SPOG_00119
SPAC17H9.09c	SOCG_04669	SPOG_00120
SPAC17H9.10c	SOCG_04668	SPOG_00121
SPAC17H9.11	SOCG_04667	SPOG_00122
SPAC17H9.12c	SOCG_04666	SPOG_00123
SPAC17H9.13c	SOCG_04665	SPOG_00124
SPAC17H9.14c	SOCG_04664	SPOG_00125
SPAC17H9.16	SOCG_04663	SPOG_00126
SPAC17H9.17c	SOCG_04662	SPOG_00127
SPAC17H9.19c	SOCG_04661	SPOG_00128
SPAC17H9.20	SOCG_04660	SPOG_00129
SPAC607.02c	SOCG_04659	SPOG_00130
SPAC607.03c	SOCG_04381	SPOG_00158
SPAC607.04	SOCG_04382	SPOG_00157
SPAC607.05	SOCG_04383	SPOG_00156
SPAC607.06c	SOCG_04384	SPOG_00155
SPAC607.07c	SOCG_04385	SPOG_00154
SPAC607.08c	SOCG_04386	SPOG_00153
SPAC607.09c	SOCG_04387	SPOG_00152
SPAC607.10	SOCG_04388	SPOG_00151
SPAC732.01	SOCG_04639	SPOG_00150
SPAC732.02c	SOCG_04640	SPOG_00149
SPAC3C7.01c	SOCG_04641	SPOG_00148
SPAC3C7.02c	SOCG_04642	SPOG_00147
SPAC3C7.03c	SOCG_04643	SPOG_00146
SPAC3C7.04	SOCG_04644	SPOG_00145
SPAC3C7.05c	SOCG_04646	SPOG_00143
SPAC3C7.06c	SOCG_04647	SPOG_00142
SPAC3C7.07c	SOCG_04648	SPOG_00141
SPAC3C7.08c	SOCG_04649	SPOG_00140
SPAC3C7.09	SOCG_04378	SPOG_00161
SPAC3C7.10	SOCG_04379	SPOG_00160
SPAC3C7.11c	SOCG_04380	SPOG_00159
SPAC3C7.12	SOCG_04658	SPOG_00131
SPAC3C7.13c	SOCG_04657	SPOG_00132
SPAC3C7.14c	SOCG_04656	SPOG_00133
SPAC25A8.01c	SOCG_04655	SPOG_00134
SPAC25A8.02	SOCG_04654	SPOG_00135
SPAC631.01c	SOCG_04653	SPOG_00136
SPAC631.02	SOCG_04652	SPOG_00137
SPAC20H4.01	SOCG_04651	SPOG_00138
SPAC20H4.02	SOCG_04650	SPOG_00139
SPAC20H4.03c	SOCG_04377	SPOG_00162
SPAC20H4.04	SOCG_04376	SPOG_00163
SPAC20H4.05c	SOCG_04375	SPOG_00164
SPAC20H4.06c	SOCG_04374	SPOG_00165
SPAC20H4.07	SOCG_04373	SPOG_00166
SPAC20H4.08	SOCG_04372	SPOG_00167
SPAC20H4.09	SOCG_04371	SPOG_00168
SPAC20H4.10	SOCG_04370	SPOG_00169
SPAC20H4.11c	SOCG_04369	SPOG_00170
SPAC23C11.01	SOCG_04368	SPOG_00171
SPAC23C11.02c	SOCG_04367	SPOG_00172
SPAC23C11.03	SOCG_04366	SPOG_00173
SPAC23C11.04c	SOCG_04365	SPOG_00174
SPAC23C11.05	SOCG_04364	SPOG_00175
SPAC23C11.06c	SOCG_04363	SPOG_00176
SPAC23C11.08	SOCG_04362	SPOG_00177
SPAC23C11.09	SOCG_04361	SPOG_00178
SPAC23C11.10	SOCG_04360	SPOG_00179
SPAC23C11.11	SOCG_04359	SPOG_00180
SPAC23C11.12	SOCG_04358	SPOG_00181
SPAC23C11.13c	SOCG_04357	SPOG_00182
SPAC23C11.14	SOCG_04356	SPOG_00183
SPAC23C11.15	SOCG_04355	SPOG_00184
SPAC23C11.16	SOCG_04354	SPOG_00185
SPAC23C11.17	SOCG_04353	SPOG_00186
SPAC13F5.01c	SOCG_04352	SPOG_00187
SPAC13F5.02c	SOCG_04351	SPOG_00188
SPAC13F5.03c	SOCG_04350	SPOG_00189
SPAC13F5.04c	SOCG_04349	SPOG_00190
SPAC13F5.05	SOCG_04348	SPOG_00191
SPAC13F5.06c	SOCG_04347	SPOG_00192
SPAC13F5.07c	SOCG_04346	SPOG_00193
SPAC1783.01	SOCG_04345	SPOG_00194
SPAC1783.02c	SOCG_04344	SPOG_00195
SPAC1783.03	SOCG_04343	SPOG_00196
SPAC1783.04c	SOCG_04342	SPOG_00197
SPAC1783.05	SOCG_04341	SPOG_00198
SPAC1783.06c	SOCG_04340	SPOG_00199
SPAC1783.07c	SOCG_04339	SPOG_00200
SPAC1783.08c	SOCG_04338	SPOG_00202
SPAC1327.01c	SOCG_04337	SPOG_00203
SPAC18G6.01c	SOCG_04336	SPOG_00204
SPAC18G6.02c	SOCG_04335	SPOG_00205
SPAC18G6.03	SOCG_04334	SPOG_00206
SPAC18G6.04c	SOCG_04333	SPOG_00207
SPAC18G6.05c	SOCG_04332	SPOG_00208
SPAC18G6.06	SOCG_04331	SPOG_00209
SPAC18G6.07c	SOCG_04330	SPOG_00210
SPAC18G6.09c	SOCG_04329	SPOG_00211
SPAC18G6.10	SOCG_04328	SPOG_00212
SPAC18G6.11c	SOCG_04327	SPOG_00213
SPAC18G6.12c	SOCG_04326	SPOG_00214
SPAC18G6.13	SOCG_04325	SPOG_00215
SPAC18G6.14c	SOCG_04324	SPOG_00216
SPAC18G6.15	SOCG_04323	SPOG_00217
SPAC13D6.01	SOCG_04322	SPOG_00218
SPAC13D6.02c	SOCG_04321	SPOG_00219
SPAC13D6.03c	SOCG_04320	SPOG_00220
SPAC13D6.04c	SOCG_04319	SPOG_00221
SPAC13D6.05	SOCG_04318	SPOG_00222
SPAC4G9.02	SOCG_04317	SPOG_00223
SPAC4G9.04c	SOCG_04315	SPOG_00225
SPAC4G9.03	SOCG_04316	SPOG_00224
SPAC4G9.05	SOCG_04314	SPOG_00226
SPAC4G9.06c	SOCG_04313	SPOG_00227
SPAC4G9.07	SOCG_04312	SPOG_00228
SPAC4G9.08c	SOCG_04311	SPOG_00229
SPAC4G9.09c	SOCG_04310	SPOG_00230
SPAC4G9.10	SOCG_04309	SPOG_00231
SPAC4G9.11c	SOCG_04308	SPOG_00232
SPAC4G9.12	SOCG_04307	SPOG_00233
SPAC4G9.13c	SOCG_04306	SPOG_00234
SPAC4G9.14	SOCG_04305	SPOG_00235
SPAC4G9.15	SOCG_04304	SPOG_00236
SPAC4G9.16c	SOCG_04303	SPOG_00237
SPAC4G9.17c	SOCG_04302	SPOG_00238
SPAC4G9.19	SOCG_04301	SPOG_00239
SPAC4G9.20c	SOCG_04300	SPOG_00240
SPAC13G7.01c	SOCG_04299	SPOG_00241
SPAC13G7.02c	SOCG_04298	SPOG_00242
SPAC13G7.03	SOCG_04297	SPOG_00243
SPAC13G7.04c	SOCG_04296	SPOG_00244
SPAC13G7.05	SOCG_04295	SPOG_00245
SPAC13G7.06	SOCG_04294	SPOG_00246
SPAC13G7.07	SOCG_04293	SPOG_00247
SPAC13G7.08c	SOCG_04292	SPOG_00248
SPAC13G7.09c	SOCG_04291	SPOG_00249
SPAC13G7.10	SOCG_04290	SPOG_00250
SPAC13G7.11	SOCG_04289	SPOG_00251
SPAC13G7.12c	SOCG_04288	SPOG_00252
SPAC13G7.13c	SOCG_04287	SPOG_00253
SPAC6C3.02c	SOCG_04286	SPOG_00254
SPAC6C3.04	SOCG_04285	SPOG_00255
SPAC6C3.06c	SOCG_04283	SPOG_00257
SPAC6C3.05	SOCG_04284	SPOG_00256
SPAC6C3.07	SOCG_04282	SPOG_00258
SPAC6C3.08	SOCG_04281	SPOG_00259
SPAC6C3.09	SOCG_04280	SPOG_00260
SPAC17G8.01c	SOCG_04279	SPOG_00261
SPAC17G8.02	SOCG_04278	SPOG_00262
SPAC17G8.03c	SOCG_04277	SPOG_00263
SPAC17G8.15	SOCG_04276	SPOG_05751
SPAC17G8.04c	SOCG_04275	SPOG_00264
SPAC17G8.05	SOCG_04274	SPOG_00265
SPAC17G8.06c	SOCG_04273	SPOG_00266
SPAC17G8.07	SOCG_04272	SPOG_00267
SPAC17G8.08c	SOCG_04271	SPOG_00268
SPAC17G8.09	SOCG_04270	SPOG_00269
SPAC17G8.10c	SOCG_04269	SPOG_00270
SPAC17G8.11c	SOCG_04268	SPOG_00271
SPAC17G8.12	SOCG_04267	SPOG_00272
SPAC17G8.13c	SOCG_04266	SPOG_00273
SPAC17G8.14c	SOCG_04265	SPOG_00274
SPAC22H10.02	SOCG_04264	SPOG_00275
SPAC22H10.03c	SOCG_04263	SPOG_00276
SPAC22H10.04	SOCG_04262	SPOG_00277
SPAC22H10.05c	SOCG_04261	SPOG_00278
SPAC22H10.13	SOCG_04260	SPOG_00279
SPAC22H10.07	SOCG_04259	SPOG_00280
SPAC22H10.08	SOCG_04258	SPOG_00281
SPAC22H10.09	SOCG_04257	SPOG_00282
SPAC22H10.10	SOCG_04256	SPOG_00283
SPAC22H10.11c	SOCG_04255	SPOG_00284
SPAC22H10.12c	SOCG_04254	SPOG_00285
SPAC15F9.02	SOCG_04253	SPOG_00286
SPAC15F9.03c	SOCG_04252	SPOG_00287
SPAC1B9.02c	SOCG_04251	SPOG_00288
SPAC1B9.03c	SOCG_04250	SPOG_00289
SPAC6B12.02c	SOCG_04249	SPOG_00290
SPAC6B12.03c	SOCG_04248	SPOG_00291
SPAC6B12.04c	SOCG_04246	SPOG_00293
SPAC6B12.18	SOCG_04247	SPOG_00292
SPAC6B12.05c	SOCG_04245	SPOG_00294
SPAC6B12.06c	SOCG_04244	SPOG_00295
SPAC6B12.07c	SOCG_04243	SPOG_00296
SPAC6B12.08	SOCG_04242	SPOG_00297
SPAC6B12.17	SOCG_04241	SPOG_00298
SPAC6B12.09	SOCG_04240	SPOG_00299
SPAC6B12.10c	SOCG_04239	SPOG_00300
SPAC6B12.11	SOCG_04238	SPOG_00301
SPAC6B12.12	SOCG_04237	SPOG_00302
SPAC6B12.14c	SOCG_04235	SPOG_00304
SPAC6B12.13	SOCG_04236	SPOG_00303
SPAC6B12.15	SOCG_04234	SPOG_00305
SPAC6B12.16	SOCG_04233	SPOG_00308
SPAC32A11.04c	SOCG_04232	SPOG_00309
SPAC32A11.01	SOCG_04231	SPOG_00310
SPAC32A11.02c	SOCG_04230	SPOG_00311
SPAC32A11.03c	SOCG_04229	SPOG_00312
SPAC19A8.15	SOCG_04228	SPOG_00313
SPAC19A8.14	SOCG_04227	SPOG_00314
SPAC19A8.13	SOCG_04226	SPOG_00315
SPAC19A8.12	SOCG_04225	SPOG_00316
SPAC19A8.11c	SOCG_04224	SPOG_00317
SPAC19A8.10	SOCG_04223	SPOG_00318
SPAC19A8.09	SOCG_04222	SPOG_00319
SPAC19A8.08	SOCG_04221	SPOG_00320
SPAC19A8.16	SOCG_00812	SPOG_01685
SPAC19A8.07c	SOCG_00811	SPOG_01686
SPAC19A8.06	SOCG_00810	SPOG_01687
SPAC19A8.05c	SOCG_00809	SPOG_01688
SPAC19A8.04	SOCG_00808	SPOG_01689
SPAC19A8.03	SOCG_00807	SPOG_01690
SPAC19A8.02	SOCG_00806	SPOG_01691
SPAC19A8.01c	SOCG_00805	SPOG_01692
SPAC23H3.02c	SOCG_00804	SPOG_01693
SPAC23H3.03c	SOCG_00802	SPOG_01694
SPAC23H3.04	SOCG_00801	SPOG_01695
SPAC23H3.05c	SOCG_00800	SPOG_01696
SPAC23H3.06	SOCG_00799	SPOG_01697
SPAC23H3.07c	SOCG_00798	SPOG_01698
SPAC23H3.08c	SOCG_00797	SPOG_01699
SPAC23H3.09c	SOCG_00796	SPOG_01700
SPAC23H3.10	SOCG_00795	SPOG_01701
SPAC23H3.11c	SOCG_00794	SPOG_01702
SPAC23H3.12c	SOCG_00793	SPOG_01703
SPAC23H3.13c	SOCG_00792	SPOG_01704
SPAC23H3.14	SOCG_00790	SPOG_01706
SPAC23H3.15c	SOCG_00789	SPOG_01707
SPAC25H1.02	SOCG_00788	SPOG_01708
SPAC25H1.03	SOCG_00787	SPOG_01709
SPAC25H1.04	SOCG_00786	SPOG_01710
SPAC25H1.05	SOCG_00785	SPOG_01711
SPAC25H1.06	SOCG_00784	SPOG_01712
SPAC25H1.10c	SOCG_00783	SPOG_01713
SPAC25H1.07	SOCG_00782	SPOG_01715
SPAC25H1.08c	SOCG_00781	SPOG_01716
SPAC4A8.02c	SOCG_00779	SPOG_01718
SPAC25H1.09	SOCG_00780	SPOG_01717
SPAC4A8.03c	SOCG_00778	SPOG_01719
SPAC4A8.04	SOCG_00777	SPOG_01720
SPAC4A8.05c	SOCG_00776	SPOG_01721
SPAC4A8.06c	SOCG_00775	SPOG_01722
SPAC4A8.07c	SOCG_00774	SPOG_01723
SPAC4A8.08c	SOCG_00773	SPOG_01724
SPAC4A8.09c	SOCG_00772	SPOG_01725
SPAC4A8.10	SOCG_00771	SPOG_01726
SPAC4A8.11c	SOCG_00770	SPOG_01727
SPAC4A8.12c	SOCG_00769	SPOG_01728
SPAC4A8.13c	SOCG_00768	SPOG_01729
SPAC4A8.14	SOCG_00767	SPOG_01730
SPAC4A8.15c	SOCG_00766	SPOG_01731
SPAC4A8.16c	SOCG_00765	SPOG_01732
SPAC823.02	SOCG_00764	SPOG_05276
SPAC823.03	SOCG_00763	SPOG_01733
SPAC823.04	SOCG_00762	SPOG_01734
SPAC823.05c	SOCG_00761	SPOG_01735
SPAC823.06	SOCG_00760	SPOG_01736
SPAC823.07	SOCG_00758	SPOG_01739
SPAC823.08c	SOCG_00757	SPOG_01740
SPAC823.09c	SOCG_00756	SPOG_01741
SPAC823.10c	SOCG_00755	SPOG_01742
SPAC823.11	SOCG_00754	SPOG_01743
SPAC823.12	SOCG_00753	SPOG_01744
SPAC823.13c	SOCG_00752	SPOG_01745
SPAC823.14	SOCG_00751	SPOG_01746
SPAC823.15	SOCG_00750	SPOG_01747
SPAC823.16c	SOCG_00749	SPOG_01748
SPAC7D4.14c	SOCG_00748	SPOG_01749
SPAC7D4.13c	SOCG_00747	SPOG_01750
SPAC7D4.12c	SOCG_00746	SPOG_01751
SPAC7D4.11c	SOCG_00745	SPOG_01752
SPAC7D4.10	SOCG_00744	SPOG_01753
SPAC7D4.09c	SOCG_00743	SPOG_01754
SPAC7D4.07c	SOCG_00741	SPOG_01755
SPAC7D4.06c	SOCG_00740	SPOG_01756
SPAC7D4.05	SOCG_00739	SPOG_01757
SPAC7D4.04	SOCG_00738	SPOG_01758
SPAC7D4.03c	SOCG_00737	SPOG_01759
SPAC7D4.02c	SOCG_00736	SPOG_01760
SPAC4F8.15	SOCG_00735	SPOG_01761
SPAC4F8.14c	SOCG_00734	SPOG_01762
SPAC4F8.13c	SOCG_00733	SPOG_01763
SPAC4F8.12c	SOCG_00732	SPOG_01764
SPAC4F8.11	SOCG_00731	SPOG_01765
SPAC4F8.10c	SOCG_00730	SPOG_01766
SPAC4F8.08	SOCG_05738	SPOG_01767
SPAC4F8.07c	SOCG_00729	SPOG_01768
SPAC4F8.06	SOCG_00728	SPOG_01769
SPAC4F8.05c	SOCG_00727	SPOG_01770
SPAC4F8.04	SOCG_00726	SPOG_01771
SPAC4F8.03	SOCG_00725	SPOG_01772
SPAC4F8.02c	SOCG_00724	SPOG_01773
SPAC4F8.01	SOCG_00723	SPOG_01774
SPAC644.04	SOCG_00722	SPOG_01775
SPAC644.05c	SOCG_00721	SPOG_01776
SPAC644.06c	SOCG_00720	SPOG_01777
SPAC644.07	SOCG_00633	SPOG_01870
SPAC644.08	SOCG_00632	SPOG_01871
SPAC644.09	SOCG_00631	SPOG_01872
SPAC644.11c	SOCG_00629	SPOG_01874
SPAC644.10	SOCG_00630	SPOG_01873
SPAC644.12	SOCG_00636	SPOG_01867
SPAC644.13c	SOCG_00637	SPOG_01866
SPAC644.14c	SOCG_00638	SPOG_01865
SPAC644.15	SOCG_00639	SPOG_01864
SPAC644.17c	SOCG_00641	SPOG_01862
SPAC644.16	SOCG_00640	SPOG_01863
SPAC644.18c	SOCG_00642	SPOG_01861
SPAPB2B4.01c	SOCG_00643	SPOG_01860
SPAPB2B4.02	SOCG_04531	SPOG_03726
SPAPB2B4.03	SOCG_04530	SPOG_03727
SPAPB2B4.04c	SOCG_04529	SPOG_03728
SPAPB2B4.05	SOCG_04528	SPOG_03729
SPAPB2B4.06	SOCG_04527	SPOG_03730
SPAPB2B4.07	SOCG_04526	SPOG_03731
SPAC6F6.01	SOCG_04525	SPOG_03732
SPAC6F6.02c	SOCG_04524	SPOG_03733
SPAC6F6.03c	SOCG_04523	SPOG_03734
SPAC6F6.04c	SOCG_04522	SPOG_03735
SPAC6F6.05	SOCG_04521	SPOG_03736
SPAC6F6.06c	SOCG_04520	SPOG_03737
SPAC6F6.07c	SOCG_04519	SPOG_03738
SPAC6F6.08c	SOCG_04518	SPOG_03739
SPAC6F6.09	SOCG_04517	SPOG_03740
SPAC6F6.10c	SOCG_04516	SPOG_03741
SPAC6F6.11c	SOCG_04515	SPOG_03742
SPAC6F6.12	SOCG_04514	SPOG_03743
SPAC6F6.13c	SOCG_04513	SPOG_03744
SPAC6F6.19	SOCG_04512	SPOG_03745
SPAC6F6.15	SOCG_04511	SPOG_03746
SPAC6F6.16c	SOCG_04509	SPOG_03747
SPAC6F6.17	SOCG_04508	SPOG_03748
SPAC1805.01c	SOCG_04507	SPOG_03749
SPAC1805.02c	SOCG_04506	SPOG_03750
SPAC1805.03c	SOCG_04505	SPOG_03751
SPAC1805.04	SOCG_04504	SPOG_03752
SPAC1805.05	SOCG_04503	SPOG_03753
SPAC1805.06c	SOCG_04502	SPOG_03754
SPAC1805.07c	SOCG_04501	SPOG_03755
SPAC1805.08	SOCG_04500	SPOG_03756
SPAC1805.18	SOCG_04499	SPOG_03757
SPAC1805.09c	SOCG_04498	SPOG_03758
SPAC1805.10	SOCG_04497	SPOG_03759
SPAC1805.11c	SOCG_04496	SPOG_03760
SPAC1805.12c	SOCG_04495	SPOG_03761
SPAC1805.13	SOCG_04494	SPOG_03762
SPAC1805.14	SOCG_04493	SPOG_03763
SPAC1805.15c	SOCG_04492	SPOG_03764
SPAC1805.16c	SOCG_04491	SPOG_03765
SPAC1805.17	SOCG_04490	SPOG_03766
SPAC1B2.02c	SOCG_04489	SPOG_03767
SPAC1B2.03c	SOCG_04488	SPOG_03768
SPAC1B2.06	SOCG_05359	SPOG_05508
SPAC1B2.04	SOCG_04487	SPOG_03769
SPAC1B2.05	SOCG_04486	SPOG_03770
SPAC3F10.02c	SOCG_04485	SPOG_03771
SPAC3F10.03	SOCG_04484	SPOG_03772
SPAC3F10.04	SOCG_04483	SPOG_03773
SPAC3F10.05c	SOCG_04482	SPOG_03774
SPAC3F10.06c	SOCG_01754	SPOG_03777
SPAC3F10.07c	SOCG_01753	SPOG_03778
SPAC3F10.19	SOCG_01752	SPOG_03779
SPAC3F10.08c	SOCG_01751	SPOG_03780
SPAC3F10.09	SOCG_01750	SPOG_03781
SPAC3F10.10c	SOCG_01749	SPOG_03782
SPAC3F10.11c	SOCG_01748	SPOG_03783
SPAC3F10.15c	SOCG_01746	SPOG_03785
SPAC3F10.13	SOCG_01747	SPOG_03784
SPAC3F10.16c	SOCG_01745	SPOG_03786
SPAC3F10.17	SOCG_01744	SPOG_03787
SPAC8F11.02c	SOCG_01742	SPOG_03788
SPAC8F11.03	SOCG_01741	SPOG_03789
SPAC8F11.04	SOCG_01740	SPOG_03790
SPAC8F11.05c	SOCG_01739	SPOG_03791
SPAC8F11.06	SOCG_01738	SPOG_03792
SPAC8F11.07c	SOCG_01737	SPOG_03793
SPAC8F11.08c	SOCG_01736	SPOG_03794
SPAC8F11.09c	SOCG_01735	SPOG_03795
SPAC8F11.10c	SOCG_01734	SPOG_03796
SPACUNK4.17	SOCG_01733	SPOG_03797
SPACUNK4.16c	SOCG_01732	SPOG_03798
SPACUNK4.15	SOCG_01731	SPOG_03799
SPACUNK4.14	SOCG_01730	SPOG_03800
SPACUNK4.13c	SOCG_01729	SPOG_03801
SPACUNK4.12c	SOCG_01728	SPOG_03802
SPACUNK4.11c	SOCG_01727	SPOG_03803
SPACUNK4.10	SOCG_01726	SPOG_03804
SPACUNK4.09	SOCG_01725	SPOG_03805
SPACUNK4.08	SOCG_01724	SPOG_03806
SPACUNK4.07c	SOCG_01723	SPOG_03807
SPACUNK4.06c	SOCG_01722	SPOG_03808
SPAC513.01c	SOCG_01720	SPOG_03810
SPAC513.02	SOCG_01705	SPOG_03825
SPAC513.05	SOCG_01707	SPOG_03823
SPAC513.06c	SOCG_01708	SPOG_03822
SPAC513.07	SOCG_01709	SPOG_03821
SPAC2E1P3.01	SOCG_01710	SPOG_03820
SPAC2E1P3.02c	SOCG_01711	SPOG_03819
SPAC2E1P3.04	SOCG_01712	SPOG_03818
SPAPB24D3.01	SOCG_01715	SPOG_03815
SPAPB24D3.03	SOCG_01717	SPOG_03813
SPAPB24D3.04c	SOCG_01718	SPOG_03812
SPAPB24D3.06c	SOCG_01719	SPOG_03811
SPAPB24D3.08c	SOCG_01704	SPOG_03826
SPAPB24D3.09c	SOCG_01703	SPOG_03827
SPAPB24D3.10c	SOCG_01702	SPOG_03828
SPAPB1A11.03	SOCG_01700	SPOG_03830
SPAPB1A11.04c	SOCG_01699	SPOG_03831
SPAC31G5.01	SOCG_01698	SPOG_03832
SPAC31G5.02	SOCG_01697	SPOG_03833
SPAC31G5.03	SOCG_01696	SPOG_03834
SPAC31G5.04	SOCG_01695	SPOG_03835
SPAC31G5.05c	SOCG_01694	SPOG_03836
SPAC31G5.06	SOCG_01693	SPOG_03837
SPAC31G5.07	SOCG_01692	SPOG_03838
SPAC31G5.09c	SOCG_01690	SPOG_03840
SPAC31G5.08	SOCG_01691	SPOG_03839
SPAC31G5.10	SOCG_01689	SPOG_03841
SPAC31G5.11	SOCG_01688	SPOG_03842
SPAC31G5.12c	SOCG_01687	SPOG_03843
SPAC31G5.21	SOCG_01686	SPOG_03844
SPAC31G5.13	SOCG_01685	SPOG_03845
SPAC31G5.14	SOCG_01684	SPOG_03846
SPAC31G5.15	SOCG_01683	SPOG_03847
SPAC31G5.16c	SOCG_01682	SPOG_03848
SPAC31G5.17c	SOCG_01681	SPOG_03849
SPAC31G5.18c	SOCG_01680	SPOG_03850
SPAC31G5.19	SOCG_01679	SPOG_03851
SPAC1786.01c	SOCG_01678	SPOG_03852
SPAC1786.02	SOCG_01677	SPOG_03853
SPAC1786.03	SOCG_01676	SPOG_03854
SPAC24C9.02c	SOCG_01675	SPOG_03855
SPAC24C9.03	SOCG_01674	SPOG_03857
SPAC24C9.16c	SOCG_01673	SPOG_03858
SPAC24C9.04	SOCG_01672	SPOG_03859
SPAC24C9.05c	SOCG_01671	SPOG_03860
SPAC24C9.06c	SOCG_01670	SPOG_03861
SPAC24C9.07c	SOCG_01669	SPOG_03863
SPAC24C9.08	SOCG_01668	SPOG_03864
SPAC24C9.09	SOCG_01667	SPOG_03865
SPAC24C9.10c	SOCG_01666	SPOG_03866
SPAC24C9.11	SOCG_01665	SPOG_03867
SPAC24C9.12c	SOCG_01664	SPOG_03868
SPAC24C9.13c	SOCG_01663	SPOG_03869
SPAC24C9.14	SOCG_01662	SPOG_03870
SPAC24C9.15c	SOCG_01661	SPOG_03871
SPAC16A10.01	SOCG_01660	SPOG_03872
SPAC16A10.03c	SOCG_01658	SPOG_03874
SPAC16A10.02	SOCG_01659	SPOG_03873
SPAC16A10.04	SOCG_01656	SPOG_03875
SPAC16A10.05c	SOCG_01655	SPOG_03876
SPAC16A10.06c	SOCG_01654	SPOG_03877
SPAC16A10.07c	SOCG_01653	SPOG_03878
SPAC16A10.08c	SOCG_01652	SPOG_03879
SPAC589.02c	SOCG_01651	SPOG_03880
SPAC589.03c	SOCG_01650	SPOG_03881
SPAC589.04	SOCG_01649	SPOG_03882
SPAC589.05c	SOCG_01648	SPOG_03883
SPAC589.06c	SOCG_01647	SPOG_03884
SPAC589.07c	SOCG_01646	SPOG_03885
SPAC589.09	SOCG_01644	SPOG_03887
SPAC589.08c	SOCG_01645	SPOG_03886
SPAC589.10c	SOCG_01643	SPOG_03888
SPAC589.11	SOCG_01642	SPOG_03889
SPAC589.12	SOCG_01641	SPOG_03890
SPAC688.02c	SOCG_01640	SPOG_03891
SPAC688.03c	SOCG_01639	SPOG_03892
SPAC688.04c	SOCG_01638	SPOG_03893
SPAC688.06c	SOCG_01637	SPOG_03894
SPAC688.07c	SOCG_01636	SPOG_03895
SPAC688.08	SOCG_01635	SPOG_03896
SPAC688.09	SOCG_01634	SPOG_03899
SPAC688.10	SOCG_01631	SPOG_03902
SPAC688.11	SOCG_01630	SPOG_03903
SPAC688.12c	SOCG_01629	SPOG_03904
SPAC688.13	SOCG_01628	SPOG_03905
SPAC688.14	SOCG_01627	SPOG_03906
SPAC3G9.16c	SOCG_01625	SPOG_03907
SPAC3G9.15c	SOCG_01624	SPOG_03908
SPAC3G9.14	SOCG_01623	SPOG_03909
SPAC3G9.13c	SOCG_01622	SPOG_03910
SPAC3G9.12	SOCG_01621	SPOG_03911
SPAC3G9.17	SOCG_01620	SPOG_03912
SPAC3G9.10c	SOCG_01619	SPOG_03914
SPAC3G9.09c	SOCG_01617	SPOG_03916
SPAC3G9.08	SOCG_01616	SPOG_03917
SPAC3G9.07c	SOCG_01615	SPOG_03918
SPAC3G9.06	SOCG_01614	SPOG_03919
SPAC3G9.05	SOCG_01613	SPOG_03920
SPAC3G9.04	SOCG_01612	SPOG_03921
SPAC3G9.03	SOCG_01611	SPOG_03922
SPAC3G9.02	SOCG_01610	SPOG_03923
SPAC3G9.01	SOCG_01609	SPOG_03924
SPAC1486.01	SOCG_01608	SPOG_03925
SPAC1486.02c	SOCG_01607	SPOG_03926
SPAC1486.03c	SOCG_01606	SPOG_03927
SPAC1486.04c	SOCG_01605	SPOG_03928
SPAC1486.05	SOCG_01604	SPOG_03929
SPAC1486.11	SOCG_01603	SPOG_03930
SPAC1486.06	SOCG_01602	SPOG_03931
SPAC1486.07c	SOCG_01601	SPOG_03932
SPAC1486.08	SOCG_01600	SPOG_03933
SPAC1486.09	SOCG_04889	SPOG_04836
SPAC1486.10	SOCG_04888	SPOG_04835
SPAC6G10.02c	SOCG_04887	SPOG_04834
SPAC6G10.03c	SOCG_04886	SPOG_04833
SPAC6G10.04c	SOCG_04885	SPOG_04832
SPAC6G10.05c	SOCG_04884	SPOG_04831
SPAC6G10.06	SOCG_04883	SPOG_04830
SPAC6G10.07	SOCG_04882	SPOG_04829
SPAC6G10.08	SOCG_04881	SPOG_04828
SPAC6G10.09	SOCG_04880	SPOG_04827
SPAC6G10.10c	SOCG_04879	SPOG_04826
SPAC6G10.11c	SOCG_04878	SPOG_04825
SPAC6G10.12c	SOCG_04877	SPOG_04824
SPAC6G9.01c	SOCG_04876	SPOG_04823
SPAC6G9.02c	SOCG_04875	SPOG_04822
SPAC6G9.03c	SOCG_04874	SPOG_04821
SPAC6G9.04	SOCG_04873	SPOG_04820
SPAC6G9.05	SOCG_04872	SPOG_04819
SPAC6G9.06c	SOCG_04871	SPOG_04818
SPAC6G9.07c	SOCG_04870	SPOG_04817
SPAC6G9.08	SOCG_04869	SPOG_04816
SPAC6G9.09c	SOCG_04868	SPOG_04815
SPAC6G9.10c	SOCG_04867	SPOG_04814
SPAC6G9.11	SOCG_04866	SPOG_04813
SPAC6G9.12	SOCG_04865	SPOG_04812
SPAC6G9.13c	SOCG_04864	SPOG_04811
SPAC6G9.14	SOCG_04863	SPOG_04810
SPAC6G9.15c	SOCG_04862	SPOG_04809
SPAC6G9.16c	SOCG_04861	SPOG_04808
SPAPB1E7.01c	SOCG_04859	SPOG_04806
SPAC652.01	SOCG_04860	SPOG_04807
SPAPB1E7.02c	SOCG_04858	SPOG_04805
SPAPB1E7.03	SOCG_04857	SPOG_04804
SPAPB1E7.04c	SOCG_04856	SPOG_04803
SPAPB1E7.05	SOCG_04855	SPOG_00456
SPAPB1E7.06c	SOCG_04854	SPOG_00457
SPAPB1E7.07	SOCG_04853	SPOG_00458
SPAPB1E7.08c	SOCG_04852	SPOG_00459
SPAPB1E7.09	SOCG_04850	SPOG_00461
SPAPB1E7.11c	SOCG_04848	SPOG_00463
SPAPB1E7.10	SOCG_04849	SPOG_00462
SPAPB1E7.12	SOCG_04847	SPOG_00464
SPAPB1E7.14	SOCG_04846	SPOG_00465
SPAC2E1P5.01c	SOCG_04845	SPOG_00466
SPAC2E1P5.02c	SOCG_04844	SPOG_00467
SPAC2E1P5.03	SOCG_04843	SPOG_00468
SPAC2E1P5.04c	SOCG_04842	SPOG_00469
SPAC2E1P5.05	SOCG_04841	SPOG_00470
SPAC26A3.01	SOCG_04840	SPOG_00471
SPAC26A3.02	SOCG_04839	SPOG_00472
SPAC26A3.03c	SOCG_04838	SPOG_00473
SPAC26A3.04	SOCG_04837	SPOG_00474
SPAC26A3.05	SOCG_04836	SPOG_00475
SPAC26A3.06	SOCG_04835	SPOG_00476
SPAC26A3.07c	SOCG_04834	SPOG_00477
SPAC26A3.08	SOCG_04833	SPOG_00478
SPAC26A3.09c	SOCG_04832	SPOG_00479
SPAC26A3.10	SOCG_04831	SPOG_00480
SPAC26A3.12c	SOCG_04829	SPOG_00482
SPAC26A3.11	SOCG_04830	SPOG_00481
SPAC26A3.14c	SOCG_04828	SPOG_00483
SPAC26A3.15c	SOCG_04827	SPOG_00484
SPAC26A3.16	SOCG_04826	SPOG_00485
SPAC26A3.17c	SOCG_04825	SPOG_00486
SPAC8E11.10	SOCG_04824	SPOG_00487
SPAC8E11.07c	SOCG_04823	SPOG_00488
SPAC8E11.05c	SOCG_04822	SPOG_00489
SPAC8E11.04c	SOCG_04821	SPOG_00490
SPAC8E11.03c	SOCG_04820	SPOG_00491
SPAC8E11.02c	SOCG_04819	SPOG_00492
SPAC8E11.01c	SOCG_04818	SPOG_00493
SPAC959.02	SOCG_04817	SPOG_00494
SPAC959.03c	SOCG_04816	SPOG_00495
SPAC959.04c	SOCG_04814	SPOG_00498
SPAC959.10	SOCG_04815	SPOG_00497
SPAC959.05c	SOCG_04813	SPOG_00499
SPAC959.06c	SOCG_04812	SPOG_00500
SPAC959.07	SOCG_04811	SPOG_00501
SPAC959.08	SOCG_04810	SPOG_00502
SPAC959.09c	SOCG_04809	SPOG_00503
SPAP32A8.02	SOCG_00085	SPOG_00811
SPAP32A8.03c	SOCG_00086	SPOG_00810
SPAC3H5.12c	SOCG_01845	SPOG_01202
SPAC3H5.13	SOCG_01846	SPOG_01201
SPAC3H5.11	SOCG_01847	SPOG_01200
SPAC3H5.10	SOCG_01848	SPOG_01199
SPAC3H5.09c	SOCG_01849	SPOG_01198
SPAC3H5.08c	SOCG_01850	SPOG_01197
SPAC3H5.07	SOCG_00469	SPOG_02034
SPAC3H5.06c	SOCG_00468	SPOG_02035
SPAC3H5.04	SOCG_00466	SPOG_02037
SPAC3H5.05c	SOCG_00467	SPOG_02036
SPAC3A11.14c	SOCG_00465	SPOG_02038
SPAC3A11.13	SOCG_00464	SPOG_02039
SPAC3A11.12c	SOCG_00462	SPOG_02040
SPAC3A11.10c	SOCG_00461	SPOG_02042
SPAC3A11.09	SOCG_00460	SPOG_02043
SPAC3A11.08	SOCG_00459	SPOG_02044
SPAC3A11.07	SOCG_00458	SPOG_02045
SPAC3A11.06	SOCG_00457	SPOG_02046
SPAC3A11.05c	SOCG_00456	SPOG_02047
SPAC3A11.04	SOCG_00455	SPOG_02048
SPAC3A11.03	SOCG_00454	SPOG_02049
SPAC3A11.02	SOCG_00453	SPOG_02050
SPAC328.01c	SOCG_00452	SPOG_02051
SPAC328.02	SOCG_00451	SPOG_02052
SPAC328.03	SOCG_00450	SPOG_02053
SPAC328.04	SOCG_00449	SPOG_02054
SPAC328.05	SOCG_00448	SPOG_02055
SPAC328.06	SOCG_00447	SPOG_02056
SPAC328.07c	SOCG_00446	SPOG_02057
SPAC328.08c	SOCG_00445	SPOG_02058
SPAC328.09	SOCG_00443	SPOG_02060
SPAC328.10c	SOCG_00442	SPOG_02061
SPAC16E8.01	SOCG_00441	SPOG_02062
SPAC16E8.02	SOCG_00440	SPOG_02063
SPAC16E8.04c	SOCG_00439	SPOG_02064
SPAC16E8.05c	SOCG_00438	SPOG_02065
SPAC16E8.06c	SOCG_00437	SPOG_02066
SPAC16E8.07c	SOCG_00436	SPOG_02067
SPAC16E8.08	SOCG_00435	SPOG_02068
SPAC16E8.09	SOCG_00434	SPOG_02069
SPAC16E8.10c	SOCG_00433	SPOG_02070
SPAC16E8.11c	SOCG_00432	SPOG_02071
SPAC16E8.13	SOCG_00430	SPOG_02073
SPAC16E8.14c	SOCG_00429	SPOG_02074
SPAC16E8.15	SOCG_00428	SPOG_02075
SPAC16E8.16	SOCG_00427	SPOG_02076
SPAC16E8.17c	SOCG_00426	SPOG_02077
SPAC16E8.19	SOCG_00425	SPOG_02078
SPAC1B1.01	SOCG_00424	SPOG_02079
SPAC1B1.02c	SOCG_00423	SPOG_02080
SPAC1B1.03c	SOCG_00422	SPOG_02081
SPAC1B1.04c	SOCG_00421	SPOG_02082
SPAC17A2.01	SOCG_00420	SPOG_02083
SPAC17A2.02c	SOCG_00419	SPOG_02084
SPAC17A2.03c	SOCG_00418	SPOG_02085
SPAC17A2.04c	SOCG_00417	SPOG_02086
SPAC17A2.05	SOCG_00416	SPOG_02087
SPAC17A2.06c	SOCG_00415	SPOG_02088
SPAC17A2.07c	SOCG_00414	SPOG_02089
SPAC17A2.08c	SOCG_00413	SPOG_02090
SPAC17A2.09c	SOCG_00412	SPOG_02091
SPAC17A2.12	SOCG_00411	SPOG_02092
SPAC17A2.13c	SOCG_00410	SPOG_02093
SPAC17A2.14	SOCG_00409	SPOG_02094
SPAC17G6.02c	SOCG_04612	SPOG_03637
SPAC17G6.03	SOCG_00408	SPOG_02095
SPAC17G6.04c	SOCG_00407	SPOG_02096
SPAC17G6.05c	SOCG_00406	SPOG_02097
SPAC17G6.06	SOCG_00405	SPOG_02098
SPAC17G6.07c	SOCG_00404	SPOG_02099
SPAC17G6.08	SOCG_00403	SPOG_02100
SPAC17G6.09	SOCG_00402	SPOG_02101
SPAC17G6.10	SOCG_00401	SPOG_02102
SPAC17G6.11c	SOCG_00400	SPOG_02103
SPAC17G6.12	SOCG_00399	SPOG_02104
SPAC17G6.13	SOCG_00398	SPOG_02105
SPAC17G6.14c	SOCG_00397	SPOG_02106
SPAC17G6.15c	SOCG_00396	SPOG_02107
SPAC17G6.16c	SOCG_00395	SPOG_02108
SPAC17G6.17	SOCG_00394	SPOG_02109
SPAC1142.01	SOCG_00393	SPOG_02110
SPAC1142.02c	SOCG_00392	SPOG_02111
SPAC1142.03c	SOCG_00391	SPOG_02112
SPAC1142.04	SOCG_00390	SPOG_02113
SPAC1142.05	SOCG_03184	SPOG_05002
SPAC1142.06	SOCG_03183	SPOG_04707
SPAC1142.07c	SOCG_03182	SPOG_04708
SPAC1142.08	SOCG_03181	SPOG_04709
SPAC8C9.03	SOCG_03180	SPOG_04710
SPAC8C9.05	SOCG_03178	SPOG_04712
SPAC8C9.06c	SOCG_03177	SPOG_04713
SPAC8C9.07	SOCG_03176	SPOG_04714
SPAC8C9.08	SOCG_03175	SPOG_04715
SPAC8C9.09c	SOCG_03174	SPOG_04716
SPAC8C9.10c	SOCG_03173	SPOG_04717
SPAC8C9.11	SOCG_03172	SPOG_04718
SPAC8C9.19	SOCG_03171	SPOG_04719
SPAC8C9.12c	SOCG_03170	SPOG_04720
SPAC8C9.14	SOCG_03169	SPOG_04721
SPAC8C9.15c	SOCG_03168	SPOG_04722
SPAC8C9.16c	SOCG_03167	SPOG_04723
SPAC15A10.01	SOCG_03164	SPOG_04726
SPAC8C9.17c	SOCG_03165	SPOG_04725
SPAC15A10.02	SOCG_03163	SPOG_04727
SPAC15A10.03c	SOCG_03162	SPOG_04728
SPAC15A10.04c	SOCG_03161	SPOG_04729
SPAC15A10.05c	SOCG_03160	SPOG_04730
SPAC15A10.17	SOCG_05075	SPOG_04731
SPAC15A10.06	SOCG_03159	SPOG_04732
SPAC15A10.07	SOCG_03158	SPOG_04733
SPAC15A10.08	SOCG_03157	SPOG_04734
SPAC15A10.09c	SOCG_03156	SPOG_04735
SPAC15A10.10	SOCG_03155	SPOG_04736
SPAC15A10.11	SOCG_03154	SPOG_04737
SPAC15A10.12c	SOCG_03153	SPOG_04738
SPAC15A10.13	SOCG_03152	SPOG_04739
SPAC15A10.15	SOCG_03151	SPOG_04740
SPAC15A10.16	SOCG_03150	SPOG_04741
SPAC15E1.02c	SOCG_03149	SPOG_04742
SPAC15E1.03	SOCG_03148	SPOG_04743
SPAC15E1.04	SOCG_03147	SPOG_04744
SPAC15E1.05c	SOCG_03146	SPOG_04745
SPAC15E1.06	SOCG_03145	SPOG_04746
SPAC15E1.07c	SOCG_03144	SPOG_04747
SPAC15E1.08	SOCG_03143	SPOG_04748
SPAC15E1.09	SOCG_03142	SPOG_04749
SPAC15E1.10	SOCG_03141	SPOG_04750
SPAP7G5.02c	SOCG_03140	SPOG_04751
SPAP7G5.03	SOCG_03139	SPOG_04752
SPAP7G5.04c	SOCG_03138	SPOG_04753
SPAP7G5.05	SOCG_03137	SPOG_04754
SPAP4C9.02	SOCG_05070	SPOG_05758
SPAC1556.01c	SOCG_03135	SPOG_02740
SPAC1556.02c	SOCG_03134	SPOG_02739
SPAC1556.03	SOCG_03133	SPOG_02738
SPAC1556.04c	SOCG_03132	SPOG_02737
SPAC1556.05c	SOCG_03131	SPOG_02736
SPAC1556.06.1	SOCG_03130	SPOG_02735
SPAC1556.07	SOCG_03129	SPOG_02734
SPAC1556.08c	SOCG_03128	SPOG_02733
SPAC1F12.02c	SOCG_03127	SPOG_02732
SPAC1F12.04c	SOCG_03126	SPOG_02731
SPAC1F12.05	SOCG_03125	SPOG_02730
SPAC1F12.06c	SOCG_03124	SPOG_02729
SPAC1F12.07	SOCG_03123	SPOG_02728
SPAC1F12.08	SOCG_03122	SPOG_02727
SPAC1F12.09	SOCG_03121	SPOG_02726
SPAC1F12.10c	SOCG_03120	SPOG_02725
SPAC4H3.01	SOCG_03119	SPOG_02724
SPAC4H3.02c	SOCG_03118	SPOG_02723
SPAC4H3.03c	SOCG_03117	SPOG_02722
SPAC4H3.04c	SOCG_03116	SPOG_02721
SPAC4H3.05	SOCG_03115	SPOG_02720
SPAC4H3.16	SOCG_05064	SPOG_05373
SPAC4H3.06	SOCG_03114	SPOG_02719
SPAC4H3.07c	SOCG_03113	SPOG_02718
SPAC4H3.09	SOCG_03112	SPOG_02716
SPAC4H3.10c	SOCG_03111	SPOG_02715
SPAC4H3.11c	SOCG_03110	SPOG_02714
SPAC4H3.13	SOCG_03109	SPOG_02713
SPAC4H3.14c	SOCG_03108	SPOG_02712
SPAC1071.01c	SOCG_03107	SPOG_02711
SPAC1071.02	SOCG_03106	SPOG_02710
SPAC1071.03c	SOCG_03105	SPOG_02709
SPAC1071.04c	SOCG_03104	SPOG_02708
SPAC1071.05	SOCG_03103	SPOG_02707
SPAC1071.06	SOCG_03102	SPOG_02706
SPAC1071.07c	SOCG_03101	SPOG_02705
SPAC1071.09c	SOCG_03099	SPOG_02703
SPAC1071.08	SOCG_03100	SPOG_02704
SPAC1071.10c	SOCG_03098	SPOG_02702
SPAC1071.11	SOCG_03096	SPOG_02701
SPAC1071.12c	SOCG_03095	SPOG_02700
SPAC926.02	SOCG_03094	SPOG_02699
SPAC926.03	SOCG_03092	SPOG_02697
SPAC926.04c	SOCG_03091	SPOG_02696
SPAC926.05c	SOCG_03090	SPOG_02695
SPAC926.06c	SOCG_03089	SPOG_02694
SPAC926.07c	SOCG_03088	SPOG_02693
SPAC926.08c	SOCG_03087	SPOG_02692
SPAC926.09c	SOCG_03086	SPOG_02691
SPAC323.01c	SOCG_03085	SPOG_02690
SPAC323.02c	SOCG_03084	SPOG_02689
SPAC323.03c	SOCG_03083	SPOG_02688
SPAC323.04	SOCG_03082	SPOG_02687
SPAC323.05c	SOCG_03081	SPOG_02686
SPAC323.06c	SOCG_03080	SPOG_02685
SPAC323.07c	SOCG_03079	SPOG_02684
SPAC323.08	SOCG_03078	SPOG_02683
SPAC2F3.01	SOCG_03077	SPOG_02682
SPAC2F3.17c	SOCG_03076	SPOG_02681
SPAC2F3.02	SOCG_03075	SPOG_02680
SPAC2F3.03c	SOCG_03074	SPOG_02679
SPAC2F3.04c	SOCG_03073	SPOG_02678
SPAC2F3.05c	SOCG_03072	SPOG_02677
SPAC2F3.06c	SOCG_03071	SPOG_02676
SPAC2F3.08	SOCG_03070	SPOG_02675
SPAC2F3.09	SOCG_03068	SPOG_02672
SPAC2F3.18c	SOCG_03067	SPOG_02671
SPAC2F3.10	SOCG_03066	SPOG_02670
SPAC2F3.11	SOCG_03065	SPOG_02669
SPAC2F3.13c	SOCG_05046	SPOG_02668
SPAC2F3.14c	SOCG_03062	SPOG_02666
SPAC2F3.15	SOCG_03061	SPOG_02665
SPAC2F3.16	SOCG_03060	SPOG_02664
SPAC11G7.01	SOCG_03059	SPOG_02663
SPAC11G7.02	SOCG_03058	SPOG_02662
SPAC11G7.03	SOCG_03057	SPOG_02661
SPAC11G7.04	SOCG_03056	SPOG_02660
SPAC11G7.05c	SOCG_03055	SPOG_02659
SPAC11G7.06c	SOCG_03054	SPOG_02658
SPAPB18E9.01	SOCG_03053	SPOG_02657
SPAPB18E9.02c	SOCG_03052	SPOG_02656
SPAC27E2.01	SOCG_03050	SPOG_02654
SPAC27E2.02	SOCG_03049	SPOG_02653
SPAC27E2.03c	SOCG_03048	SPOG_02652
SPAC27E2.14	SOCG_03047	SPOG_02651
SPAC27E2.05	SOCG_03046	SPOG_02650
SPAC27E2.06c	SOCG_03045	SPOG_02649
SPAC27E2.07	SOCG_03044	SPOG_02648
SPAC27E2.09	SOCG_03043	SPOG_02647
SPAC27E2.10c	SOCG_03042	SPOG_02646
SPAPJ698.02c	SOCG_03041	SPOG_02645
SPAPJ698.03c	SOCG_03040	SPOG_02644
SPAC19G12.01c	SOCG_03039	SPOG_02643
SPAC19G12.02c	SOCG_03038	SPOG_02642
SPAC19G12.03	SOCG_03037	SPOG_02641
SPAC19G12.04	SOCG_03036	SPOG_02640
SPAC19G12.05	SOCG_03035	SPOG_02639
SPAC19G12.06c	SOCG_03034	SPOG_02638
SPAC19G12.07c	SOCG_03033	SPOG_02637
SPAC19G12.08	SOCG_03032	SPOG_02635
SPAC19G12.09	SOCG_03031	SPOG_02634
SPAC19G12.10c	SOCG_03030	SPOG_02633
SPAC19G12.17	SOCG_03029	SPOG_02632
SPAC19G12.11	SOCG_03028	SPOG_02631
SPAC19G12.12	SOCG_03027	SPOG_02630
SPAC19G12.13c	SOCG_03026	SPOG_02629
SPAC19G12.14	SOCG_03025	SPOG_02628
SPAC19G12.15c	SOCG_03024	SPOG_02627
SPAC19G12.16c	SOCG_03023	SPOG_02626
SPAC23A1.02c	SOCG_03022	SPOG_02625
SPAC23A1.03	SOCG_03021	SPOG_02624
SPAC23A1.04c	SOCG_03020	SPOG_02623
SPAC23A1.05	SOCG_03019	SPOG_02622
SPAC23A1.06c	SOCG_03018	SPOG_02621
SPAC23A1.07	SOCG_03017	SPOG_02620
SPAC23A1.08c	SOCG_03016	SPOG_02619
SPAC23A1.09	SOCG_03015	SPOG_02618
SPAC23A1.10	SOCG_03014	SPOG_02617
SPAC23A1.11	SOCG_03013	SPOG_02616
SPAC23A1.12c	SOCG_03012	SPOG_02615
SPAC23A1.14c	SOCG_03011	SPOG_02614
SPAC23A1.15c	SOCG_03010	SPOG_02613
SPAC23A1.16c	SOCG_03009	SPOG_02612
SPAC23A1.17	SOCG_03008	SPOG_02611
SPAC23A1.18c	SOCG_03007	SPOG_02610
SPAC23A1.19c	SOCG_03006	SPOG_02609
SPAC26H5.02c	SOCG_03005	SPOG_02608
SPAC26H5.03	SOCG_03004	SPOG_02607
SPAC26H5.04	SOCG_03003	SPOG_02606
SPAC26H5.05	SOCG_03002	SPOG_02605
SPAC26H5.06	SOCG_03001	SPOG_02604
SPAC26H5.07c	SOCG_03000	SPOG_02603
SPAC26H5.08c	SOCG_02999	SPOG_02602
SPAC26H5.09c	SOCG_02998	SPOG_02601
SPAC26H5.10c	SOCG_02997	SPOG_02600
SPAC26H5.11	SOCG_02996	SPOG_02599
SPAC26H5.12	SOCG_02995	SPOG_02598
SPAC26H5.13c	SOCG_02994	SPOG_02597
SPAC25B8.01	SOCG_02993	SPOG_02595
SPAC25B8.02	SOCG_02992	SPOG_02594
SPAC25B8.03	SOCG_02991	SPOG_02593
SPAC25B8.04c	SOCG_02990	SPOG_02592
SPAC25B8.05	SOCG_02989	SPOG_02591
SPAC25B8.06c	SOCG_02988	SPOG_02590
SPAC25B8.07c	SOCG_02987	SPOG_02589
SPAC25B8.08	SOCG_02986	SPOG_02588
SPAC25B8.09	SOCG_02985	SPOG_02587
SPAC25B8.11	SOCG_02984	SPOG_02586
SPAC25B8.12c	SOCG_02983	SPOG_02585
SPAC25B8.13c	SOCG_02982	SPOG_02584
SPAC25B8.14	SOCG_02981	SPOG_02583
SPAC25B8.15c	SOCG_02980	SPOG_02582
SPAC25B8.16	SOCG_02979	SPOG_02581
SPAC25B8.17	SOCG_02978	SPOG_02580
SPAC25B8.18	SOCG_02977	SPOG_02579
SPAC25B8.19c	SOCG_02976	SPOG_02578
SPAC683.02c	SOCG_02975	SPOG_02577
SPAC694.02	SOCG_02974	SPOG_02576
SPAC694.03	SOCG_02973	SPOG_02575
SPAC694.04c	SOCG_02972	SPOG_02574
SPAC694.05c	SOCG_02971	SPOG_02573
SPAC694.06c	SOCG_02970	SPOG_02572
SPAC1F7.01c	SOCG_02969	SPOG_02571
SPAC1F7.02c	SOCG_02968	SPOG_02570
SPAC1F7.03	SOCG_02967	SPOG_02569
SPAC1F7.14	SOCG_02966	SPOG_02568
SPAC1F7.04	SOCG_02965	SPOG_02567
SPAC1F7.05	SOCG_02964	SPOG_02566
SPAC1F7.06	SOCG_02963	SPOG_02565
SPAC1F7.07c	SOCG_02961	SPOG_02563
SPAC1F7.08	SOCG_02962	SPOG_02564
SPAC1F7.09c	SOCG_02959	SPOG_02562
SPAC1F7.10	SOCG_02958	SPOG_02561
SPAC1F7.11c	SOCG_02957	SPOG_02560
SPAC1F7.12	SOCG_02956	SPOG_02559
SPAC1F7.13c	SOCG_02955	SPOG_05026
SPAC21E11.03c	SOCG_02954	SPOG_02558
SPAC21E11.04	SOCG_02952	SPOG_02555
SPAC21E11.05c	SOCG_02951	SPOG_02554
SPAC21E11.06	SOCG_02950	SPOG_02553
SPAC21E11.07	SOCG_02949	SPOG_02552
SPAC21E11.08	SOCG_02948	SPOG_02551
SPAC2C4.03c	SOCG_02947	SPOG_02550
SPAC2C4.04c	SOCG_04133	SPOG_00409
SPAC2C4.05	SOCG_04134	SPOG_00408
SPAC2C4.06c	SOCG_04135	SPOG_00407
SPAC2C4.07c	SOCG_04136	SPOG_00406
SPAC2C4.08	SOCG_04137	SPOG_00405
SPAC2C4.09	SOCG_04138	SPOG_00404
SPAC2C4.10c	SOCG_04139	SPOG_00403
SPAC2C4.11c	SOCG_04140	SPOG_00402
SPAC2C4.12c	SOCG_04141	SPOG_00401
SPAC2C4.13	SOCG_04142	SPOG_00400
SPAC2C4.14c	SOCG_04143	SPOG_00399
SPAC2C4.15c	SOCG_04144	SPOG_00398
SPAC2C4.16c	SOCG_04145	SPOG_00397
SPAC2C4.17c	SOCG_04146	SPOG_00396
SPAC25G10.01	SOCG_04147	SPOG_00395
SPAC25G10.02	SOCG_04148	SPOG_00394
SPAC25G10.03	SOCG_04149	SPOG_00393
SPAC25G10.04c	SOCG_04150	SPOG_00392
SPAC25G10.05c	SOCG_04151	SPOG_00391
SPAC25G10.06	SOCG_04152	SPOG_00390
SPAC25G10.07c	SOCG_04153	SPOG_00389
SPAC25G10.08	SOCG_04154	SPOG_00388
SPAC25G10.09c	SOCG_04155	SPOG_00387
SPAC27F1.02c	SOCG_04156	SPOG_00385
SPAC27F1.03c	SOCG_04157	SPOG_00384
SPAC27F1.04c	SOCG_04158	SPOG_00383
SPAC27F1.05c	SOCG_04159	SPOG_00382
SPAC27F1.06c	SOCG_04160	SPOG_00381
SPAC27F1.07	SOCG_04161	SPOG_00380
SPAC27F1.08	SOCG_04162	SPOG_00379
SPAC27F1.09c	SOCG_04163	SPOG_00378
SPAC23D3.01	SOCG_04164	SPOG_00377
SPAC23D3.02	SOCG_04165	SPOG_00376
SPAC23D3.03c	SOCG_04166	SPOG_00375
SPAC23D3.04c	SOCG_04167	SPOG_00374
SPAC23D3.06c	SOCG_04168	SPOG_00373
SPAC23D3.07	SOCG_04169	SPOG_00372
SPAC23D3.09	SOCG_04171	SPOG_00370
SPAC23D3.08	SOCG_04170	SPOG_00371
SPAC23D3.10c	SOCG_04172	SPOG_00369
SPAC23D3.11	SOCG_04173	SPOG_00368
SPAC23D3.12	SOCG_03947	SPOG_03290
SPAC23D3.16	SOCG_04174	SPOG_05116
SPAC23D3.17	SOCG_04175	SPOG_00367
SPAC23D3.13c	SOCG_04176	SPOG_00366
SPAC23D3.14c	SOCG_04177	SPOG_00365
SPAC1527.01	SOCG_04178	SPOG_00364
SPAC1527.02	SOCG_04179	SPOG_00363
SPAC1527.03	SOCG_04180	SPOG_00362
SPAC30.01c	SOCG_04181	SPOG_00361
SPAC30.02c	SOCG_04182	SPOG_00360
SPAC30.03c	SOCG_04183	SPOG_00359
SPAC30.04c	SOCG_04184	SPOG_00358
SPAC29E6.01	SOCG_04185	SPOG_00357
SPAC29E6.02	SOCG_04186	SPOG_00356
SPAC29E6.03c	SOCG_04187	SPOG_00355
SPAC29E6.05c	SOCG_04189	SPOG_00353
SPAC29E6.04	SOCG_04188	SPOG_00354
SPAC29E6.06c	SOCG_04190	SPOG_00352
SPAC29E6.08	SOCG_04191	SPOG_00351
SPAC29E6.09	SOCG_04192	SPOG_00350
SPAC29E6.10c	SOCG_04193	SPOG_00349
SPAC16.01	SOCG_04194	SPOG_00348
SPAC16.02c	SOCG_04195	SPOG_00347
SPAC16.03c	SOCG_04196	SPOG_00346
SPAC16.04	SOCG_04197	SPOG_00345
SPAC16.05c	SOCG_04198	SPOG_00344
SPAC9E9.03	SOCG_04199	SPOG_00343
SPAC9E9.04	SOCG_04200	SPOG_00342
SPAC9E9.05	SOCG_04201	SPOG_00341
SPAC9E9.06c	SOCG_04202	SPOG_00340
SPAC9E9.07c	SOCG_04203	SPOG_00339
SPAC9E9.08	SOCG_04204	SPOG_00338
SPAC9E9.09c	SOCG_04205	SPOG_00337
SPAC9E9.12c	SOCG_04206	SPOG_00335
SPAC9E9.13	SOCG_04207	SPOG_00334
SPAC9E9.14	SOCG_04208	SPOG_00333
SPAC9E9.15	SOCG_04209	SPOG_00332
SPAC17C9.16c	SOCG_04211	SPOG_00330
SPAC17C9.15c	SOCG_04212	SPOG_00329
SPAC17C9.14	SOCG_04213	SPOG_00328
SPAC17C9.13c	SOCG_04214	SPOG_00327
SPAC17C9.12	SOCG_04215	SPOG_00326
SPAC17C9.11c	SOCG_04216	SPOG_00325
SPAC17C9.10	SOCG_04217	SPOG_00324
SPAC17C9.09c	SOCG_04218	SPOG_00323
SPAC17C9.08	SOCG_04219	SPOG_00322
SPAC17C9.07	SOCG_04220	SPOG_00321
SPAC17C9.06	SOCG_00813	SPOG_01684
SPAC17C9.05c	SOCG_00814	SPOG_01683
SPAC17C9.03	SOCG_00815	SPOG_01682
SPAC17C9.02c	SOCG_00816	SPOG_01681
SPAC17C9.01c	SOCG_00817	SPOG_01680
SPAC1851.02	SOCG_00818	SPOG_01679
SPAC1851.03	SOCG_00819	SPOG_01678
SPAC1851.04c	SOCG_00820	SPOG_01677
SPAC27D7.02c	SOCG_00821	SPOG_01676
SPAC27D7.03c	SOCG_00822	SPOG_01675
SPAC27D7.04	SOCG_00823	SPOG_01673
SPAC27D7.05c	SOCG_00824	SPOG_01672
SPAC27D7.06	SOCG_00825	SPOG_01671
SPAC27D7.07c	SOCG_00826	SPOG_01670
SPAC27D7.08c	SOCG_00827	SPOG_01669
SPAC27D7.09c	SOCG_00828	SPOG_01667
SPAC27D7.13c	SOCG_00830	SPOG_01666
SPAC27D7.14c	SOCG_00831	SPOG_01665
SPAC637.03	SOCG_00832	SPOG_01664
SPAC637.04	SOCG_00833	SPOG_01662
SPAC637.05c	SOCG_00834	SPOG_01661
SPAC637.06	SOCG_00835	SPOG_01660
SPAC637.07	SOCG_00836	SPOG_01659
SPAC637.08	SOCG_00837	SPOG_01658
SPAC637.09	SOCG_00838	SPOG_01657
SPAC637.10c	SOCG_00839	SPOG_01656
SPAC637.11	SOCG_00840	SPOG_01655
SPAC637.12c	SOCG_00841	SPOG_01188
SPAC637.13c	SOCG_00842	SPOG_01187
SPAC31F12.01	SOCG_00843	SPOG_01186
SPAC12B10.01c	SOCG_00844	SPOG_01185
SPAC12B10.02c	SOCG_00845	SPOG_01184
SPAC12B10.03	SOCG_00846	SPOG_01183
SPAC12B10.04	SOCG_00847	SPOG_01182
SPAC12B10.05	SOCG_00848	SPOG_01181
SPAC12B10.07	SOCG_00850	SPOG_01179
SPAC12B10.06c	SOCG_00849	SPOG_01180
SPAC12B10.09	SOCG_00851	SPOG_01178
SPAC12B10.10	SOCG_00852	SPOG_01177
SPAC12B10.11	SOCG_00853	SPOG_01176
SPAC12B10.12c	SOCG_00854	SPOG_01175
SPAC12B10.13	SOCG_00855	SPOG_01174
SPAC12B10.14c	SOCG_00856	SPOG_01173
SPAC12B10.15c	SOCG_00857	SPOG_01172
SPAC12B10.16c	SOCG_00858	SPOG_01171
SPAC1093.01	SOCG_00859	SPOG_01170
SPAC1093.02	SOCG_00861	SPOG_01168
SPAC1093.03	SOCG_00878	SPOG_01150
SPAC1093.04c	SOCG_00877	SPOG_01151
SPAC1093.05	SOCG_00876	SPOG_01152
SPAC1093.06c	SOCG_00875	SPOG_01153
SPAC30C2.02	SOCG_00874	SPOG_01154
SPAC30C2.03	SOCG_00873	SPOG_01155
SPAC30C2.04	SOCG_00872	SPOG_01156
SPAC30C2.05	SOCG_00871	SPOG_01157
SPAC30C2.06c	SOCG_00870	SPOG_01158
SPAC30C2.07	SOCG_00869	SPOG_01159
SPAC30C2.08	SOCG_00868	SPOG_01160
SPAC1635.01	SOCG_00867	SPOG_01162
SPAC144.01	SOCG_00866	SPOG_01163
SPAC144.02	SOCG_00864	SPOG_01165
SPAC144.03	SOCG_00863	SPOG_01166
SPAC144.04c	SOCG_00862	SPOG_01167
SPAC144.05	SOCG_00949	SPOG_01077
SPAC144.06	SOCG_00950	SPOG_01076
SPAC144.07c	SOCG_00951	SPOG_01075
SPAC144.08	SOCG_00952	SPOG_01074
SPAC144.09c	SOCG_00953	SPOG_01073
SPAC144.10c	SOCG_00954	SPOG_01071
SPAC144.11	SOCG_00955	SPOG_01070
SPAC144.12	SOCG_00956	SPOG_01069
SPAC144.13c	SOCG_00957	SPOG_01068
SPAC144.14	SOCG_00958	SPOG_01067
SPAC144.15c	SOCG_00959	SPOG_01066
SPAC144.17c	SOCG_00961	SPOG_01064
SPAC144.16	SOCG_00960	SPOG_01065
SPAC144.18	SOCG_00962	SPOG_01063
SPAC1834.01	SOCG_00963	SPOG_01062
SPAC1834.02	SOCG_00964	SPOG_01061
SPAC1834.03c	SOCG_00965	SPOG_01060
SPAC1834.04	SOCG_00966	SPOG_01059
SPAC1834.05	SOCG_00967	SPOG_01058
SPAC1834.06c	SOCG_00968	SPOG_01057
SPAC1834.07	SOCG_00969	SPOG_01056
SPAC1834.08	SOCG_00970	SPOG_01055
SPAC1834.09	SOCG_00973	SPOG_01052
SPAC1834.10c	SOCG_00972	SPOG_01053
SPAC1834.11c	SOCG_00971	SPOG_01054
SPAC17D4.02	SOCG_00948	SPOG_01078
SPAC17D4.03c	SOCG_00947	SPOG_01079
SPAC17D4.04	SOCG_00946	SPOG_01080
SPAC458.02c	SOCG_00945	SPOG_01081
SPAC458.03	SOCG_00944	SPOG_01082
SPAC458.04c	SOCG_00943	SPOG_01083
SPAC458.05	SOCG_00942	SPOG_01084
SPAC458.06	SOCG_00941	SPOG_01085
SPAC458.07	SOCG_00940	SPOG_01086
SPAPYUG7.02c	SOCG_00939	SPOG_01087
SPAPYUG7.03c	SOCG_00938	SPOG_01088
SPAPYUG7.04c	SOCG_00937	SPOG_01089
SPAPYUG7.05	SOCG_00936	SPOG_01090
SPAPYUG7.06	SOCG_00935	SPOG_01091
SPAC1782.01	SOCG_00934	SPOG_01092
SPAC1782.02c	SOCG_00933	SPOG_01093
SPAC1782.03	SOCG_00914	SPOG_01112
SPAC1782.04	SOCG_00915	SPOG_01111
SPAC1782.05	SOCG_00916	SPOG_01110
SPAC1782.06c	SOCG_00917	SPOG_01109
SPAC1782.07	SOCG_00918	SPOG_01108
SPAC1782.08c	SOCG_00919	SPOG_01107
SPAC1782.09c	SOCG_00920	SPOG_01106
SPAC1782.10c	SOCG_00921	SPOG_01105
SPAC1782.12c	SOCG_00923	SPOG_01103
SPAC1782.11	SOCG_00922	SPOG_01104
SPAC11H11.02c	SOCG_00925	SPOG_01101
SPAC11H11.01	SOCG_00924	SPOG_01102
SPAC11H11.03c	SOCG_00926	SPOG_01100
SPAC11H11.04	SOCG_00927	SPOG_01099
SPAC11H11.06	SOCG_00928	SPOG_01098
SPAC22F8.02c	SOCG_00929	SPOG_01097
SPAC22F8.04	SOCG_00930	SPOG_01096
SPAC22F8.05	SOCG_00931	SPOG_01095
SPAC22F8.06	SOCG_00932	SPOG_01094
SPAC22F8.07c	SOCG_00913	SPOG_01113
SPAC22F8.08	SOCG_00912	SPOG_01114
SPAC22F8.09	SOCG_00911	SPOG_01115
SPAC22F8.10c	SOCG_00910	SPOG_01116
SPAC22F8.11	SOCG_00909	SPOG_01117
SPAC22F8.12c	SOCG_00908	SPOG_01118
SPAC20G4.01	SOCG_00907	SPOG_01121
SPAC20G4.02c	SOCG_00906	SPOG_01122
SPAC20G4.03c	SOCG_00905	SPOG_01123
SPAC20G4.04c	SOCG_00904	SPOG_01124
SPAC20G4.05c	SOCG_00903	SPOG_01125
SPAC20G4.06c	SOCG_00902	SPOG_01126
SPAC20G4.07c	SOCG_00901	SPOG_01127
SPAC20G4.08	SOCG_00900	SPOG_01128
SPAC4F10.02	SOCG_00899	SPOG_01129
SPAC4F10.03c	SOCG_00692	SPOG_01806
SPAC4F10.04	SOCG_00693	SPOG_01805
SPAC4F10.05c	SOCG_00694	SPOG_01804
SPAC4F10.06	SOCG_00695	SPOG_01803
SPAC4F10.07c	SOCG_00696	SPOG_01802
SPAC4F10.09c	SOCG_00697	SPOG_01801
SPAC4F10.10c	SOCG_00698	SPOG_01800
SPAC4F10.11	SOCG_00699	SPOG_01799
SPAC4F10.12	SOCG_00700	SPOG_01798
SPAC4F10.13c	SOCG_00701	SPOG_01797
SPAC4F10.14c	SOCG_00702	SPOG_01795
SPAC4F10.15c	SOCG_00703	SPOG_01794
SPAC4F10.16c	SOCG_00704	SPOG_01793
SPAC4F10.17	SOCG_00705	SPOG_01792
SPAC4F10.18	SOCG_00706	SPOG_01791
SPAC4F10.19c	SOCG_00707	SPOG_01790
SPAC4F10.20	SOCG_00708	SPOG_01789
SPAC19B12.01	SOCG_00709	SPOG_01788
SPAC19B12.14	SOCG_05731	SPOG_05286
SPAC19B12.02c	SOCG_00710	SPOG_01787
SPAC19B12.03	SOCG_00711	SPOG_01786
SPAC19B12.04	SOCG_00712	SPOG_01785
SPAC19B12.05c	SOCG_00713	SPOG_01784
SPAC19B12.06c	SOCG_00714	SPOG_01783
SPAC19B12.07c	SOCG_00715	SPOG_01782
SPAC19B12.08	SOCG_00716	SPOG_01781
SPAC19B12.09	SOCG_00717	SPOG_01780
SPAC19B12.10	SOCG_00718	SPOG_01779
SPAC19B12.11c	SOCG_00719	SPOG_01778
SPAC19B12.12c	SOCG_02245	SPOG_00580
SPAC19B12.13	SOCG_02244	SPOG_00581
SPAPB8E5.02c	SOCG_02243	SPOG_00582
SPAPB8E5.03	SOCG_00634	SPOG_01869
SPAPB8E5.04c	SOCG_00635	SPOG_01868
SPAPB8E5.06c	SOCG_00627	SPOG_01876
SPAPB8E5.07c	SOCG_00626	SPOG_01877
SPAPB8E5.09	SOCG_00625	SPOG_01878
SPAC1B3.01c	SOCG_00623	SPOG_01880
SPAPB8E5.10	SOCG_00624	SPOG_01879
SPAC1B3.02c	SOCG_00622	SPOG_01881
SPAC1B3.03c	SOCG_00621	SPOG_01882
SPAC1B3.04c	SOCG_00620	SPOG_01883
SPAC1B3.05	SOCG_00619	SPOG_01884
SPAC1B3.07c	SOCG_00618	SPOG_01885
SPAC1B3.08	SOCG_00617	SPOG_01888
SPAC1B3.09c	SOCG_00616	SPOG_01889
SPAC1B3.10c	SOCG_00615	SPOG_01890
SPAC1B3.11c	SOCG_00613	SPOG_01892
SPAC1B3.20	SOCG_00614	SPOG_01891
SPAC1B3.12c	SOCG_00612	SPOG_01893
SPAC1B3.13	SOCG_00611	SPOG_05294
SPAC1B3.14	SOCG_00610	SPOG_01896
SPAC1B3.16c	SOCG_00609	SPOG_01897
SPAC1B3.17	SOCG_00608	SPOG_01898
SPAC1B3.18c	SOCG_00607	SPOG_01899
SPAC1952.01	SOCG_00606	SPOG_01900
SPAC1952.02	SOCG_00605	SPOG_01901
SPAC1952.03	SOCG_00604	SPOG_01902
SPAC1952.04c	SOCG_00603	SPOG_01903
SPAC1952.05	SOCG_00602	SPOG_01904
SPAC1952.06c	SOCG_00601	SPOG_01905
SPAC1952.08c	SOCG_00599	SPOG_01907
SPAC1952.07	SOCG_00600	SPOG_01906
SPAC1952.09c	SOCG_00598	SPOG_01908
SPAC1952.10c	SOCG_00597	SPOG_01909
SPAC1952.11c	SOCG_00596	SPOG_01910
SPAC1952.12c	SOCG_00595	SPOG_01911
SPAC1952.13	SOCG_00594	SPOG_01912
SPAC1952.14c	SOCG_00593	SPOG_01913
SPAC1952.15c	SOCG_00592	SPOG_01914
SPAC1952.16	SOCG_00591	SPOG_01915
SPAC1952.17c	SOCG_00590	SPOG_01916
SPAC890.02c	SOCG_00588	SPOG_01917
SPAC890.03	SOCG_00587	SPOG_01918
SPAC890.04c	SOCG_00586	SPOG_01919
SPAC890.05	SOCG_00585	SPOG_01920
SPAC890.06	SOCG_00584	SPOG_01921
SPAC890.07c	SOCG_00583	SPOG_01922
SPAC890.08	SOCG_00582	SPOG_01923
SPAC22E12.01	SOCG_00581	SPOG_01924
SPAC22E12.02	SOCG_00580	SPOG_01925
SPAC22E12.03c	SOCG_00579	SPOG_01926
SPAC22E12.04	SOCG_00578	SPOG_01927
SPAC22E12.05c	SOCG_00577	SPOG_01928
SPAC22E12.06c	SOCG_00576	SPOG_01929
SPAC22E12.07	SOCG_00575	SPOG_01930
SPAC22E12.08	SOCG_00574	SPOG_01931
SPAC22E12.09c	SOCG_00573	SPOG_01932
SPAC22E12.10c	SOCG_00572	SPOG_01933
SPAC22E12.11c	SOCG_00571	SPOG_01934
SPAC22E12.13c	SOCG_00570	SPOG_01935
SPAC22E12.14c	SOCG_00569	SPOG_01936
SPAC22E12.16c	SOCG_00568	SPOG_01937
SPAC22E12.17c	SOCG_00567	SPOG_01938
SPAC22E12.18	SOCG_00566	SPOG_01939
SPAC22E12.19	SOCG_00565	SPOG_01940
SPAC2E12.02	SOCG_00564	SPOG_01941
SPAC2E12.03c	SOCG_01006	SPOG_01019
SPAC1006.01	SOCG_01007	SPOG_01018
SPAC1006.02	SOCG_01008	SPOG_01017
SPAC1006.03c	SOCG_01009	SPOG_01016
SPAC1006.04c	SOCG_01010	SPOG_01015
SPAC1006.05c	SOCG_01011	SPOG_01014
SPAC1006.06	SOCG_01012	SPOG_01013
SPAC1006.07	SOCG_01013	SPOG_01012
SPAC1006.08	SOCG_01014	SPOG_01011
SPAC1006.09	SOCG_01015	SPOG_01010
SPAC1250.05	SOCG_01016	SPOG_01009
SPAC1250.04c	SOCG_01017	SPOG_01008
SPAC1250.07	SOCG_01018	SPOG_01007
SPAC1250.03	SOCG_01019	SPOG_01006
SPAC1250.02	SOCG_06264	SPOG_01005
SPAC1250.01	SOCG_01020	SPOG_01004
SPAC29A4.20	SOCG_01021	SPOG_01003
SPAC29A4.19c	SOCG_01022	SPOG_01002
SPAC29A4.18	SOCG_01023	SPOG_01001
SPAC29A4.17c	SOCG_01024	SPOG_01000
SPAC29A4.16	SOCG_01025	SPOG_00999
SPAC29A4.15	SOCG_01026	SPOG_00998
SPAC29A4.14c	SOCG_01027	SPOG_00997
SPAC29A4.13	SOCG_05806	SPOG_00996
SPAC29A4.11	SOCG_01029	SPOG_00994
SPAC29A4.22	SOCG_01028	SPOG_00995
SPAC29A4.10	SOCG_01030	SPOG_00993
SPAC29A4.09	SOCG_01031	SPOG_00992
SPAC29A4.08c	SOCG_01032	SPOG_00991
SPAC29A4.07	SOCG_01033	SPOG_00990
SPAC29A4.06c	SOCG_01034	SPOG_00989
SPAC29A4.05	SOCG_01035	SPOG_00988
SPAC29A4.04c	SOCG_01036	SPOG_00987
SPAC29A4.03c	SOCG_01037	SPOG_00986
SPAC29A4.02c	SOCG_01038	SPOG_00985
SPAC26F1.14c	SOCG_01039	SPOG_00984
SPAC26F1.13c	SOCG_01040	SPOG_00983
SPAC26F1.12c	SOCG_01041	SPOG_00982
SPAC26F1.10c	SOCG_01042	SPOG_00979
SPAC26F1.09	SOCG_01043	SPOG_00978
SPAC26F1.08c	SOCG_01044	SPOG_00977
SPAC26F1.07	SOCG_01045	SPOG_00976
SPAC26F1.06	SOCG_01046	SPOG_00975
SPAC26F1.04c	SOCG_01047	SPOG_00974
SPAC26F1.03	SOCG_01048	SPOG_00973
SPAC26F1.02	SOCG_01049	SPOG_00972
SPAC26F1.01	SOCG_01050	SPOG_00971
SPAPJ691.02	SOCG_01051	SPOG_00970
SPAPJ691.03	SOCG_01052	SPOG_00969
[truncated: 2,581 more rows]

## Sheet: Table S4
	YASS alignments							Statistical tests of the YASS alignments (E=0)
		S. octosporus - S. cryophilus (filtered: E=0)						Tests for normal distribution.
		Number of alignments	Size (nt)	Mean (nt)	Min (nt)	Max (nt)			S. octosporus	S. cryophilus	S. pombe	S. cryophilus	S. pombe	S. octosporus
	S. octosporus	1113	8916326	8011	1009	60557		N	1113	1113	715	715	691	691
	S. cryophilus	1113	8959261	8050	1024	61287		Shapiro-Wilk W	0.8249	0.825	0.8429	0.8434	0.8666	0.8689
								p(normal)	3.494e-33	3.565e-33	5.472e-26	5.916e-26	8.634e-24	1.303e-23
		S. pombe - S. cryophilus (filtered: E=0)						Anderson-Darling A	53.3	53.21	25.17	25.19	25.57	25.06		Pairwise Mann-Whitney U test. Raw P values are below the diagonal, Bonferroni corrected P values are above the diagonal.
		Number of alignments	Size (nt)	Mean (nt)	Min (nt)	Max (nt)		p(normal)	2.027e-109	2.745e-109	1.629e-57	1.494e-57	2.447e-58	2.805e-57
	S. pombe	715	2090465	2924	1001	16095		p(Monte Carlo)	0.0001	0.0001	0.0001	0.0001	0.0001	0.0001			S. octosporus	S. cryophilus	S. pombe	S. cryophilus	S. pombe	S. octosporus
	S. cryophilus	715	2082990	2913	999	15902										S. octosporus		1	3.785e-94	9.045e-95	4.561e-92	4.891e-93
								Kruskal-Wallis test for equal medians.								S. cryophilus	0.8991		7.311e-95	1.702e-95	9.792e-93	1.158e-93
		S. pombe - S. octosporus (filtered: E=0)						H (chi2):	1234							S. pombe	2.523e-95	4.874e-96		1	1	1
		Number of alignments	Size (nt)	Mean (nt)	Min (nt)	Max (nt)		Hc (tie corrected):	1234							S. cryophilus	6.03e-96	1.135e-96	0.9332		1	1
	S. pombe	691	2027159	2934	1002	9824		p (same):	1.247e-264							S. pombe	3.04e-93	6.528e-94	0.8763	0.9441		1
	S. octosporus	691	2015254	2916	979	9805		There is a significant difference between sample medians.								S. octosporus	3.261e-94	7.72e-95	0.7637	0.8243	0.8802
		S. octosporus - S. cryophilus (filtered: E<1.0E-30)
		Number of alignments	Size (nt)	Mean (nt)	Min (nt)	Max (nt)
	S. octosporus	9155	11952624	1306	113	60557
	S. cryophilus	9155	12000190	1311	113	61287
		S. pombe - S. cryophilus (filtered: E<1.0E-30)
		Number of alignments	Size (nt)	Mean (nt)	Min (nt)	Max (nt)
	S. pombe	8468	6931410	819	115	16095
	S. cryophilus	8468	6923161	818	115	15902
		S. pombe - S. octosporus (filtered: E<1.0E-30)
		Number of alignments	Size (nt)	Mean (nt)	Min (nt)	Max (nt)
	S. pombe	8092	6888647	851	119	9824
	S. octosporus	8092	6874535	850	119	9805
		S. octosporus - S. cryophilus (filtered: >1000nt)
		Number of alignments	Size (nt)	Mean (nt)	Min (nt)	Max (nt)
	S. octosporus	1619	9658783	5966	1000	60557
	S. cryophilus	1619	9702133	5993	1000	61287
		S. pombe - S. cryophilus (filtered: >1000nt)
		Number of alignments	Size (nt)	Mean (nt)	Min (nt)	Max (nt)
	S. pombe	2297	4394538	1913	1000	16095
	S. cryophilus	2297	4381382	1907	1002	15902
		S. pombe - S. octosporus (filtered: >1000nt)
		Number of alignments	Size (nt)	Mean (nt)	Min (nt)	Max (nt)
	S. pombe	2239	4311913	1926	1000	9824
	S. octosporus	2239	4295399	1918	1000	9805

## Sheet: Table S5
Seq ID	S. pombe	S. octosporus	S. cryophilus	N. castelli	S. uvarum	S. cerevisiae
1	SPAC2C4.16c	SOCG_04145.1	SPOG_00397.1	NCAS0A14420	Sbay_5.221	YER102W
2	SPBC31E1.03	SOCG_02559.1	SPOG_01443.1	NCAS0A05390	Sbay_14.387	YNR032C-A
3	SPCC320.11c	SOCG_03696.1	SPOG_03539.1	NCAS0A01040	Sbay_16.95	YPL211W
List of conservative putative orthologues used for the phylogenetic analysis
